# Supplementary material for: (4aS,5R,7R,8S,8aR)-8-(1,3-Dioxolan-2-yl)-7,8-dimethyl-5-(1-methyl­ethen­yl)perhydro­naphthalen-2-one
Source: Acta Crystallogr Sect E Struct Rep Online. 2007 Dec 21;64(Pt 1):o337. doi: 10.1107/S1600536807067335 (PMC2915378; doi:10.1107/S1600536807067335)
Supplement: Supplementary file 1 [file e-64-0o337-sup1.cif]

##############################################################################
###                                                                        ###
###        Electronic paper (Acta Crystallographica Section E)             ###
###                                                                        ###
##############################################################################
#                                                                            #
# This CIF contains the data in a paper accepted for publication in Acta     #
# Crystallographica Section E. It conforms to the requirements of Notes      #
# for Authors for Section E, and has been peer reviewed under the auspices   #
# of the IUCr Commission on Journals.                                        #
#                                                                            #
# Full details of the Crystallographic Information File format               #
# are given in the paper "The Crystallographic Information File (CIF):       #
# a New Standard Archive File for Crystallography" by S. R. Hall, F. H.      #
# Allen and I. D. Brown [Acta Cryst. (1991), A47, 655-685].                  #
#                                                                            #
# The current version of the core CIF dictionary is obtainable from          #
# ftp://ftp.iucr.org/pub/cif_core.dic. The current version number is 2.1.    #
#                                                                            #
# Software is freely available for graphical display of the structure(s) in  #
# this CIF.  For information consult the CIF home page http://www.iucr.org/  #
# cif/home.html                                                              #
#                                                                            #
##############################################################################
                                             
data_I
_audit_creation_method     SHELXL-97
_chemical_name_systematic
;
(4a<i>S</i>,5<i>R</i>,7<i>R</i>,8<i>S</i>,8a<i>R</i>)-8-(1,3-Dioxolan-2-yl)-\
7,8-dimethyl-5-(1-methylethenyl)perhydronaphthalen-2-one
;
_chemical_name_common     ?
_chemical_formula_moiety     'C18 H28 O3'
_chemical_formula_sum     'C18 H28 O3'
_chemical_formula_iupac     'C18 H28 O3'
_chemical_formula_weight     292.40
_chemical_melting_point     ?
_symmetry_cell_setting     monoclinic
_symmetry_space_group_name_H-M     'P 21'
_symmetry_space_group_name_Hall     'P 2yb'
loop_
    _symmetry_equiv_pos_as_xyz
    'x, y, z'
    '-x, y+1/2, -z'
_cell_length_a     8.9172(9)
_cell_length_b     11.0318(12)
_cell_length_c     8.9616(9)
_cell_angle_alpha     90.00
_cell_angle_beta     116.354(6)
_cell_angle_gamma     90.00
_cell_volume     789.95(14)
_cell_formula_units_Z     2
_cell_measurement_reflns_used     225
_cell_measurement_theta_min     2.0
_cell_measurement_theta_max     20.0
_cell_measurement_temperature     150(2)
_exptl_crystal_description     block
_exptl_crystal_colour     colourless
_exptl_crystal_size_max     0.30
_exptl_crystal_size_mid     0.30
_exptl_crystal_size_min     0.30
_exptl_crystal_density_diffrn     1.229
_exptl_crystal_density_meas     ?
_exptl_crystal_density_method     'not measured'
_exptl_crystal_F_000     320
_exptl_absorpt_coefficient_mu     0.082
_exptl_absorpt_correction_type     none
_exptl_absorpt_process_details     ?
_exptl_absorpt_correction_T_min     ?
_exptl_absorpt_correction_T_max     ?
_exptl_special_details
;
;
_diffrn_ambient_temperature     150(2)
_diffrn_radiation_type     MoK\a
_diffrn_radiation_wavelength     0.71073
_diffrn_radiation_source     'rotating anode'
_diffrn_radiation_monochromator     graphite
_diffrn_measurement_device_type     'Nonius KappaCCD'
_diffrn_measurement_method     '\f and \w'
_diffrn_detector_area_resol_mean     ?
_diffrn_reflns_number     6725
_diffrn_reflns_av_R_equivalents     0.0344
_diffrn_reflns_av_sigmaI/netI     0.0293
_diffrn_reflns_theta_min     2.54
_diffrn_reflns_theta_max     26.33
_diffrn_reflns_theta_full     26.33
_diffrn_measured_fraction_theta_max     0.992
_diffrn_measured_fraction_theta_full     0.992
_diffrn_reflns_limit_h_min     -11
_diffrn_reflns_limit_h_max     11
_diffrn_reflns_limit_k_min     -13
_diffrn_reflns_limit_k_max     13
_diffrn_reflns_limit_l_min     -11
_diffrn_reflns_limit_l_max     10
_diffrn_standards_number     ?
_diffrn_standards_interval_count     ?
_diffrn_standards_interval_time     ?
_diffrn_standards_decay_%     0
_refine_special_details
;
Refinement of F^2^ against ALL reflections. The weighted R-factor wR and
goodness of fit S are based on F^2^, conventional R-factors R are based on F,
with F set to zero for negative F^2^. The threshold expression of F^2^ >
2\s(F^2^) is used only for calculating R-factors(gt) etc. and is not
relevant to the choice of reflections for refinement. R-factors based on F^2^
are statistically about twice as large as those based on F, and R- factors
based on ALL data will be even larger.
;
_reflns_number_total     1678
_reflns_number_gt     1623
_reflns_threshold_expression     I>2\s(I)
_refine_ls_structure_factor_coef     Fsqd
_refine_ls_matrix_type     full
_refine_ls_R_factor_all     0.0291
_refine_ls_R_factor_gt     0.0277
_refine_ls_wR_factor_gt     0.0726
_refine_ls_wR_factor_ref     0.0735
_refine_ls_goodness_of_fit_ref     1.071
_refine_ls_restrained_S_all     1.070
_refine_ls_number_reflns     1678
_refine_ls_number_parameters     193
_refine_ls_number_restraints     1
_refine_ls_hydrogen_treatment     constr
_refine_ls_weighting_scheme     calc
_refine_ls_weighting_details
         'calc w=1/[\s^2^(Fo^2^)+(0.0415P)^2^+0.0975P] where P=(Fo^2^+2Fc^2^)/3'
_atom_sites_solution_hydrogens     difmap
_atom_sites_solution_primary     direct
_atom_sites_solution_secondary     difmap
_refine_ls_shift/su_max     0.000
_refine_ls_shift/su_mean     0.000
_refine_diff_density_max     0.209
_refine_diff_density_min     -0.121
_refine_ls_extinction_method     none
_refine_ls_extinction_coef     ?
_refine_ls_abs_structure_details     'known chirality of atom C6(R)'
_refine_ls_abs_structure_Flack     .
loop_
    _atom_type_symbol
    _atom_type_description
    _atom_type_scat_dispersion_real
    _atom_type_scat_dispersion_imag
    _atom_type_scat_source
    'C' 'C' 0.0033 0.0016
                         'International Tables Vol C Tables 4.2.6.8 and 6.1.1.4'
    'H' 'H' 0.0000 0.0000
                         'International Tables Vol C Tables 4.2.6.8 and 6.1.1.4'
    'O' 'O' 0.0106 0.0060
                         'International Tables Vol C Tables 4.2.6.8 and 6.1.1.4'
_computing_data_collection     'COLLECT (Nonius, 1998)'
_computing_cell_refinement     'DENZO (Otwinowski & Minor, 1997)'
_computing_data_reduction     'DENZO (Otwinowski & Minor, 1997)'
_computing_structure_solution     'SHELXS86 (Sheldrick, 1985)'
_computing_structure_refinement     'SHELXL97 (Sheldrick, 1997)'
_computing_molecular_graphics     'PLATON (Spek, 2003)'
_computing_publication_material     'PLATON (Spek, 2003)'
loop_
    _atom_site_type_symbol
    _atom_site_label
    _atom_site_fract_x
    _atom_site_fract_y
    _atom_site_fract_z
    _atom_site_U_iso_or_equiv
    _atom_site_adp_type
    _atom_site_calc_flag
    _atom_site_refinement_flags
    _atom_site_occupancy
    _atom_site_disorder_assembly
    _atom_site_disorder_group
    O O1 0.91230(16) 1.20580(12) 0.02689(16) 0.0341(3) Uani d . 1 . .
    O O2 0.71825(13) 0.66981(11) 0.28172(14) 0.0219(3) Uani d . 1 . .
    O O3 0.66971(14) 0.78772(12) 0.05496(14) 0.0252(3) Uani d . 1 . .
    C C1 0.8606(2) 1.01128(16) 0.1128(2) 0.0232(4) Uani d . 1 . .
    H H1A 0.8318 0.9447 0.0306 0.028 Uiso calc R 1 . .
    H H1B 0.7548 1.0492 0.0998 0.028 Uiso calc R 1 . .
    C C2 0.9642(2) 1.10439(16) 0.07722(19) 0.0226(4) Uani d . 1 . .
    C C3 1.1366(2) 1.06287(16) 0.1097(2) 0.0250(4) Uani d . 1 . .
    H H3A 1.2019 1.1327 0.1008 0.030 Uiso calc R 1 . .
    H H3B 1.1282 1.0022 0.0250 0.030 Uiso calc R 1 . .
    C C4 1.22676(19) 1.00670(15) 0.2844(2) 0.0209(3) Uani d . 1 . .
    H H4A 1.3350 0.9725 0.2987 0.025 Uiso calc R 1 . .
    H H4B 1.2510 1.0713 0.3687 0.025 Uiso calc R 1 . .
    C C5 1.12471(18) 0.90660(14) 0.31573(19) 0.0157(3) Uani d . 1 . .
    H H5A 1.1045 0.8400 0.2333 0.019 Uiso calc R 1 . .
    C C6 1.22433(18) 0.85501(14) 0.49250(19) 0.0166(3) Uani d . 1 . .
    H H6A 1.2545 0.9245 0.5723 0.020 Uiso calc R 1 . .
    C C7 1.11779(18) 0.76665(14) 0.53733(19) 0.0172(3) Uani d . 1 . .
    H H7A 1.1830 0.7396 0.6540 0.021 Uiso calc R 1 . .
    H H7B 1.0928 0.6943 0.4649 0.021 Uiso calc R 1 . .
    C C8 0.95238(19) 0.82285(14) 0.51790(19) 0.0162(3) Uani d . 1 . .
    H H8A 0.8869 0.7565 0.5376 0.019 Uiso calc R 1 . .
    C C9 0.84606(18) 0.86925(14) 0.33675(19) 0.0160(3) Uani d . 1 . .
    C C10 0.95399(18) 0.95839(14) 0.29051(19) 0.0159(3) Uani d . 1 . .
    H H10A 0.9796 1.0286 0.3686 0.019 Uiso calc R 1 . .
    C C11 0.79211(18) 0.75823(15) 0.21959(19) 0.0183(3) Uani d . 1 . .
    H H11A 0.8927 0.7225 0.2142 0.022 Uiso calc R 1 . .
    C C12 0.68673(19) 0.93240(15) 0.3237(2) 0.0218(3) Uani d . 1 . .
    H H12A 0.6360 0.8833 0.3804 0.033 Uiso calc R 1 . .
    H H12B 0.6070 0.9416 0.2061 0.033 Uiso calc R 1 . .
    H H12C 0.7157 1.0125 0.3762 0.033 Uiso calc R 1 . .
    C C13 0.9859(2) 0.91914(16) 0.6532(2) 0.0229(3) Uani d . 1 . .
    H H13A 1.0418 0.9891 0.6327 0.034 Uiso calc R 1 . .
    H H13B 1.0576 0.8846 0.7627 0.034 Uiso calc R 1 . .
    H H13C 0.8795 0.9450 0.6503 0.034 Uiso calc R 1 . .
    C C14 1.38701(19) 0.79469(15) 0.51502(19) 0.0196(3) Uani d . 1 . .
    C C15 1.3778(2) 0.70016(18) 0.3920(2) 0.0281(4) Uani d . 1 . .
    H H15A 1.3457 0.7380 0.2831 0.042 Uiso calc R 1 . .
    H H15B 1.2942 0.6391 0.3826 0.042 Uiso calc R 1 . .
    H H15C 1.4874 0.6613 0.4294 0.042 Uiso calc R 1 . .
    C C16 1.5329(2) 0.82505(18) 0.6422(2) 0.0284(4) Uani d . 1 . .
    H H16A 1.6332 0.7863 0.6555 0.034 Uiso calc R 1 . .
    H H16B 1.5362 0.8854 0.7192 0.034 Uiso calc R 1 . .
    C C17 0.5970(2) 0.60851(16) 0.1386(2) 0.0257(4) Uani d . 1 . .
    H H17A 0.5079 0.5721 0.1616 0.031 Uiso calc R 1 . .
    H H17B 0.6495 0.5443 0.1004 0.031 Uiso calc R 1 . .
    C C18 0.5291(2) 0.70922(18) 0.0126(2) 0.0290(4) Uani d . 1 . .
    H H18A 0.4889 0.6777 -0.1022 0.035 Uiso calc R 1 . .
    H H18B 0.4360 0.7519 0.0221 0.035 Uiso calc R 1 . .
loop_
    _atom_site_aniso_label
    _atom_site_aniso_U_11
    _atom_site_aniso_U_22
    _atom_site_aniso_U_33
    _atom_site_aniso_U_12
    _atom_site_aniso_U_13
    _atom_site_aniso_U_23
    O1 0.0380(7) 0.0257(7) 0.0346(7) 0.0021(6) 0.0126(6) 0.0121(6)
    O2 0.0228(6) 0.0192(6) 0.0210(6) -0.0074(5) 0.0073(5) -0.0009(5)
    O3 0.0228(6) 0.0278(6) 0.0189(6) -0.0096(5) 0.0037(5) 0.0007(5)
    C1 0.0176(7) 0.0256(8) 0.0229(8) -0.0005(7) 0.0059(6) 0.0072(7)
    C2 0.0269(8) 0.0228(8) 0.0156(7) -0.0027(7) 0.0072(6) 0.0028(7)
    C3 0.0265(8) 0.0273(9) 0.0235(8) -0.0047(7) 0.0132(7) 0.0047(7)
    C4 0.0177(7) 0.0220(8) 0.0237(8) -0.0019(6) 0.0100(6) 0.0043(7)
    C5 0.0149(7) 0.0154(7) 0.0163(7) -0.0006(6) 0.0064(6) 0.0000(6)
    C6 0.0162(7) 0.0167(7) 0.0170(7) 0.0007(6) 0.0074(6) 0.0003(6)
    C7 0.0175(7) 0.0149(7) 0.0186(7) 0.0008(6) 0.0073(6) 0.0024(6)
    C8 0.0172(7) 0.0153(7) 0.0167(7) -0.0011(6) 0.0081(6) 0.0011(6)
    C9 0.0147(7) 0.0165(7) 0.0179(7) 0.0000(6) 0.0081(6) 0.0012(6)
    C10 0.0146(7) 0.0149(7) 0.0172(7) 0.0008(6) 0.0063(6) 0.0027(6)
    C11 0.0175(7) 0.0183(7) 0.0181(7) -0.0020(6) 0.0071(6) 0.0000(6)
    C12 0.0177(7) 0.0226(8) 0.0266(8) 0.0027(6) 0.0111(6) 0.0018(7)
    C13 0.0258(8) 0.0242(8) 0.0205(8) -0.0013(7) 0.0120(7) -0.0027(7)
    C14 0.0182(7) 0.0197(8) 0.0215(8) 0.0028(6) 0.0093(6) 0.0042(6)
    C15 0.0262(8) 0.0277(9) 0.0330(9) 0.0070(7) 0.0155(7) 0.0005(8)
    C16 0.0204(8) 0.0364(10) 0.0267(9) 0.0069(7) 0.0088(7) 0.0043(8)
    C17 0.0239(8) 0.0245(8) 0.0242(8) -0.0097(7) 0.0067(7) -0.0038(7)
    C18 0.0205(8) 0.0330(9) 0.0262(8) -0.0104(7) 0.0039(7) 0.0012(8)
_geom_special_details
;
 All esds (except the esd in the dihedral angle between two l.s. planes)
 are estimated using the full covariance matrix.  The cell esds are taken
 into account individually in the estimation of esds in distances, angles
 and torsion angles; correlations between esds in cell parameters are only
 used when they are defined by crystal symmetry.  An approximate (isotropic)
 treatment of cell esds is used for estimating esds involving l.s. planes.
;
loop_
    _geom_bond_atom_site_label_1
    _geom_bond_atom_site_label_2
    _geom_bond_site_symmetry_2
    _geom_bond_distance
    _geom_bond_publ_flag
    O1 C2 . 1.218(2) ?
    O2 C11 . 1.4215(19) ?
    O2 C17 . 1.428(2) ?
    O3 C18 . 1.430(2) ?
    O3 C11 . 1.4298(18) ?
    C1 C2 . 1.507(2) ?
    C1 C10 . 1.547(2) ?
    C1 H1A . 0.9900 ?
    C1 H1B . 0.9900 ?
    C2 C3 . 1.503(2) ?
    C3 C4 . 1.537(2) ?
    C3 H3A . 0.9900 ?
    C3 H3B . 0.9900 ?
    C4 C5 . 1.534(2) ?
    C4 H4A . 0.9900 ?
    C4 H4B . 0.9900 ?
    C5 C6 . 1.541(2) ?
    C5 C10 . 1.5458(19) ?
    C5 H5A . 1.0000 ?
    C6 C14 . 1.526(2) ?
    C6 C7 . 1.534(2) ?
    C6 H6A . 1.0000 ?
    C7 C8 . 1.537(2) ?
    C7 H7A . 0.9900 ?
    C7 H7B . 0.9900 ?
    C8 C13 . 1.538(2) ?
    C8 C9 . 1.559(2) ?
    C8 H8A . 1.0000 ?
    C9 C12 . 1.539(2) ?
    C9 C11 . 1.544(2) ?
    C9 C10 . 1.5554(19) ?
    C10 H10A . 1.0000 ?
    C11 H11A . 1.0000 ?
    C12 H12A . 0.9800 ?
    C12 H12B . 0.9800 ?
    C12 H12C . 0.9800 ?
    C13 H13A . 0.9800 ?
    C13 H13B . 0.9800 ?
    C13 H13C . 0.9800 ?
    C14 C16 . 1.337(2) ?
    C14 C15 . 1.493(2) ?
    C15 H15A . 0.9800 ?
    C15 H15B . 0.9800 ?
    C15 H15C . 0.9800 ?
    C16 H16A . 0.9500 ?
    C16 H16B . 0.9500 ?
    C17 C18 . 1.506(3) ?
    C17 H17A . 0.9900 ?
    C17 H17B . 0.9900 ?
    C18 H18A . 0.9900 ?
    C18 H18B . 0.9900 ?
loop_
    _geom_angle_atom_site_label_1
    _geom_angle_atom_site_label_2
    _geom_angle_atom_site_label_3
    _geom_angle_site_symmetry_1
    _geom_angle_site_symmetry_3
    _geom_angle
    _geom_angle_publ_flag
    C11 O2 C17 . . 105.72(12) ?
    C18 O3 C11 . . 108.30(12) ?
    C2 C1 C10 . . 111.98(13) ?
    C2 C1 H1A . . 109.2 ?
    C10 C1 H1A . . 109.2 ?
    C2 C1 H1B . . 109.2 ?
    C10 C1 H1B . . 109.2 ?
    H1A C1 H1B . . 107.9 ?
    O1 C2 C3 . . 122.63(16) ?
    O1 C2 C1 . . 122.44(16) ?
    C3 C2 C1 . . 114.93(14) ?
    C2 C3 C4 . . 110.36(13) ?
    C2 C3 H3A . . 109.6 ?
    C4 C3 H3A . . 109.6 ?
    C2 C3 H3B . . 109.6 ?
    C4 C3 H3B . . 109.6 ?
    H3A C3 H3B . . 108.1 ?
    C5 C4 C3 . . 113.07(12) ?
    C5 C4 H4A . . 109.0 ?
    C3 C4 H4A . . 109.0 ?
    C5 C4 H4B . . 109.0 ?
    C3 C4 H4B . . 109.0 ?
    H4A C4 H4B . . 107.8 ?
    C4 C5 C6 . . 109.63(12) ?
    C4 C5 C10 . . 109.45(12) ?
    C6 C5 C10 . . 111.58(11) ?
    C4 C5 H5A . . 108.7 ?
    C6 C5 H5A . . 108.7 ?
    C10 C5 H5A . . 108.7 ?
    C14 C6 C7 . . 110.56(12) ?
    C14 C6 C5 . . 112.18(12) ?
    C7 C6 C5 . . 111.26(12) ?
    C14 C6 H6A . . 107.5 ?
    C7 C6 H6A . . 107.5 ?
    C5 C6 H6A . . 107.5 ?
    C6 C7 C8 . . 112.88(12) ?
    C6 C7 H7A . . 109.0 ?
    C8 C7 H7A . . 109.0 ?
    C6 C7 H7B . . 109.0 ?
    C8 C7 H7B . . 109.0 ?
    H7A C7 H7B . . 107.8 ?
    C7 C8 C13 . . 110.40(12) ?
    C7 C8 C9 . . 111.09(12) ?
    C13 C8 C9 . . 114.17(13) ?
    C7 C8 H8A . . 106.9 ?
    C13 C8 H8A . . 106.9 ?
    C9 C8 H8A . . 106.9 ?
    C12 C9 C11 . . 107.98(12) ?
    C12 C9 C10 . . 110.66(12) ?
    C11 C9 C10 . . 111.29(12) ?
    C12 C9 C8 . . 110.00(12) ?
    C11 C9 C8 . . 108.03(12) ?
    C10 C9 C8 . . 108.84(11) ?
    C5 C10 C1 . . 109.58(12) ?
    C5 C10 C9 . . 114.40(12) ?
    C1 C10 C9 . . 113.50(12) ?
    C5 C10 H10A . . 106.2 ?
    C1 C10 H10A . . 106.2 ?
    C9 C10 H10A . . 106.2 ?
    O2 C11 O3 . . 106.63(12) ?
    O2 C11 C9 . . 109.67(12) ?
    O3 C11 C9 . . 112.69(13) ?
    O2 C11 H11A . . 109.3 ?
    O3 C11 H11A . . 109.3 ?
    C9 C11 H11A . . 109.3 ?
    C9 C12 H12A . . 109.5 ?
    C9 C12 H12B . . 109.5 ?
    H12A C12 H12B . . 109.5 ?
    C9 C12 H12C . . 109.5 ?
    H12A C12 H12C . . 109.5 ?
    H12B C12 H12C . . 109.5 ?
    C8 C13 H13A . . 109.5 ?
    C8 C13 H13B . . 109.5 ?
    H13A C13 H13B . . 109.5 ?
    C8 C13 H13C . . 109.5 ?
    H13A C13 H13C . . 109.5 ?
    H13B C13 H13C . . 109.5 ?
    C16 C14 C15 . . 121.22(15) ?
    C16 C14 C6 . . 120.78(15) ?
    C15 C14 C6 . . 118.00(14) ?
    C14 C15 H15A . . 109.5 ?
    C14 C15 H15B . . 109.5 ?
    H15A C15 H15B . . 109.5 ?
    C14 C15 H15C . . 109.5 ?
    H15A C15 H15C . . 109.5 ?
    H15B C15 H15C . . 109.5 ?
    C14 C16 H16A . . 120.0 ?
    C14 C16 H16B . . 120.0 ?
    H16A C16 H16B . . 120.0 ?
    O2 C17 C18 . . 102.48(14) ?
    O2 C17 H17A . . 111.3 ?
    C18 C17 H17A . . 111.3 ?
    O2 C17 H17B . . 111.3 ?
    C18 C17 H17B . . 111.3 ?
    H17A C17 H17B . . 109.2 ?
    O3 C18 C17 . . 103.57(13) ?
    O3 C18 H18A . . 111.0 ?
    C17 C18 H18A . . 111.0 ?
    O3 C18 H18B . . 111.0 ?
    C17 C18 H18B . . 111.0 ?
    H18A C18 H18B . . 109.0 ?
loop_
    _geom_torsion_atom_site_label_1
    _geom_torsion_atom_site_label_2
    _geom_torsion_atom_site_label_3
    _geom_torsion_atom_site_label_4
    _geom_torsion_site_symmetry_1
    _geom_torsion_site_symmetry_2
    _geom_torsion_site_symmetry_3
    _geom_torsion_site_symmetry_4
    _geom_torsion
    _geom_torsion_publ_flag
    C10 C1 C2 O1 . . . . -126.84(17) ?
    C10 C1 C2 C3 . . . . 52.74(19) ?
    O1 C2 C3 C4 . . . . 129.35(17) ?
    C1 C2 C3 C4 . . . . -50.2(2) ?
    C2 C3 C4 C5 . . . . 52.91(19) ?
    C3 C4 C5 C6 . . . . 179.67(13) ?
    C3 C4 C5 C10 . . . . -57.64(17) ?
    C4 C5 C6 C14 . . . . -63.06(16) ?
    C10 C5 C6 C14 . . . . 175.53(13) ?
    C4 C5 C6 C7 . . . . 172.49(12) ?
    C10 C5 C6 C7 . . . . 51.08(16) ?
    C14 C6 C7 C8 . . . . 179.67(12) ?
    C5 C6 C7 C8 . . . . -54.97(17) ?
    C6 C7 C8 C13 . . . . -70.08(16) ?
    C6 C7 C8 C9 . . . . 57.63(16) ?
    C7 C8 C9 C12 . . . . -176.34(13) ?
    C13 C8 C9 C12 . . . . -50.71(16) ?
    C7 C8 C9 C11 . . . . 66.02(15) ?
    C13 C8 C9 C11 . . . . -168.35(12) ?
    C7 C8 C9 C10 . . . . -54.94(15) ?
    C13 C8 C9 C10 . . . . 70.69(15) ?
    C4 C5 C10 C1 . . . . 57.34(16) ?
    C6 C5 C10 C1 . . . . 178.86(13) ?
    C4 C5 C10 C9 . . . . -173.90(12) ?
    C6 C5 C10 C9 . . . . -52.38(16) ?
    C2 C1 C10 C5 . . . . -55.17(18) ?
    C2 C1 C10 C9 . . . . 175.58(13) ?
    C12 C9 C10 C5 . . . . 174.62(12) ?
    C11 C9 C10 C5 . . . . -65.32(16) ?
    C8 C9 C10 C5 . . . . 53.62(16) ?
    C12 C9 C10 C1 . . . . -58.63(17) ?
    C11 C9 C10 C1 . . . . 61.44(16) ?
    C8 C9 C10 C1 . . . . -179.62(12) ?
    C17 O2 C11 O3 . . . . 26.80(16) ?
    C17 O2 C11 C9 . . . . 149.10(12) ?
    C18 O3 C11 O2 . . . . -5.37(17) ?
    C18 O3 C11 C9 . . . . -125.73(14) ?
    C12 C9 C11 O2 . . . . -67.98(15) ?
    C10 C9 C11 O2 . . . . 170.38(12) ?
    C8 C9 C11 O2 . . . . 50.96(15) ?
    C12 C9 C11 O3 . . . . 50.63(16) ?
    C10 C9 C11 O3 . . . . -71.01(15) ?
    C8 C9 C11 O3 . . . . 169.56(11) ?
    C7 C6 C14 C16 . . . . -107.18(17) ?
    C5 C6 C14 C16 . . . . 127.98(17) ?
    C7 C6 C14 C15 . . . . 72.20(18) ?
    C5 C6 C14 C15 . . . . -52.63(19) ?
    C11 O2 C17 C18 . . . . -36.40(16) ?
    C11 O3 C18 C17 . . . . -16.77(18) ?
    O2 C17 C18 O3 . . . . 32.42(17) ?
data_global
_journal_date_recd_electronic     2007-12-10
_journal_date_accepted     2007-12-17
_journal_name_full     'Acta Crystallographica, Section E'
_journal_year     2008
_journal_volume     64
_journal_issue      1
_journal_page_first     o337
_journal_page_last     o337
_journal_paper_category     QO
_journal_coeditor_code     SI2067
_publ_contact_author_name     'Anthony L. Spek'
_publ_contact_author_address
;
Bijvoet Center for Biomolecular Research, Crystal and Structural Chemistry,
Utrecht University, Padualaan 8, 3584 CH Utrecht, The Netherlands
;
_publ_contact_author_email     a.l.spek@chem.uu.nl
_publ_contact_author_fax     '030-2533940'
_publ_contact_author_phone     '030-2533902'
_publ_section_title
;\
(4a<i>S</i>,5<i>R</i>,7<i>R</i>,8<i>S</i>,8a<i>R</i>)-8-(1,3-Dioxolan-2-yl)-\
7,8-dimethyl-5-(1-methylethenyl)perhydronaphthalen-2-one
;
loop_
    _publ_author_name
    _publ_author_footnote
    _publ_author_address
    'Siegler, Maxime A.' .
;
Bijvoet Center for Biomolecular Research, Crystal and Structural Chemistry,
Utrecht University, Padualaan 8, 3584 CH Utrecht, The Netherlands
;
    'Kooijman, Huub'
;
Shell Global Solutions International BV,
Badhuisweg 3, 1031 CM Amsterdam,
PO Box 38000, 1030 BN Amsterdam,
The Netherlands
;
;
Bijvoet Center for Biomolecular Research, Crystal and Structural Chemistry,
Utrecht University, Padualaan 8, 3584 CH Utrecht, The Netherlands
;
    'Spek, Anthony L.' .
;
Bijvoet Center for Biomolecular Research, Crystal and Structural Chemistry,
Utrecht University, Padualaan 8, 3584 CH Utrecht, The Netherlands
;
