# Supplementary material for: (4aS,5R,7R,8S,8aR)-8-(1,3-Dioxolan-2-yl)-7,8-dimethyl-5-(1-methyl­ethen­yl)perhydro­naphthalen-2-one
Source: Acta Crystallogr Sect E Struct Rep Online. 2007 Dec 21;64(Pt 1):o337. doi: 10.1107/S1600536807067335 (PMC2915378; doi:10.1107/S1600536807067335)
Supplement: Supplementary file 2 [file e-64-0o337-Isup2.hkl]

# 
# h,k,l, Fc-squared, Fo-squared, sigma(Fo-squared) and status flag 
# 
data_I
_shelx_title ' s1944a - SHELXL' 
_shelx_refln_list_code          4 
_shelx_F_calc_maximum       50.01 
_exptl_crystal_F_000       320.00 
_reflns_d_resolution_high  0.8011 
 
loop_ 
 _symmetry_equiv_pos_as_xyz 
 'x, y, z' 
 '-x, y+1/2, -z' 
 
_cell_length_a     8.9172 
_cell_length_b    11.0318 
_cell_length_c     8.9616 
_cell_angle_alpha  90.000 
_cell_angle_beta  116.354 
_cell_angle_gamma  90.000 
 
_shelx_F_squared_multiplier     1.000 
 
loop_ 
 _refln_index_h 
 _refln_index_k 
 _refln_index_l 
 _refln_F_squared_calc 
 _refln_F_squared_meas 
 _refln_F_squared_sigma 
 _refln_observed_status 
   2   0   0       14.73       15.15      0.51 o 
   3   0   0        1.49        0.49      0.14 o 
   4   0   0      134.98      144.54      5.41 o 
   5   0   0       65.78       63.26      2.33 o 
   6   0   0        8.07        8.08      0.59 o 
   7   0   0        0.51        0.93      0.60 o 
   8   0   0       43.82       41.10      1.64 o 
   9   0   0        2.90        3.13      0.82 o 
   1   1   0      352.37      321.90      8.96 o 
   2   1   0      504.63      500.58     11.22 o 
   3   1   0      764.47      760.46     17.05 o 
   4   1   0      363.92      379.60      8.68 o 
   5   1   0       34.63       31.78      0.93 o 
   6   1   0       75.09       74.17      2.06 o 
   7   1   0      760.96      733.08     15.81 o 
   8   1   0       44.05       38.91      0.81 o 
   9   1   0        7.78        7.32      0.49 o 
   0   2   0     1565.32     1488.32     88.74 o 
   1   2   0     1585.12     1486.41     46.11 o 
   2   2   0       29.35       28.96      0.74 o 
   3   2   0        1.74        1.83      0.12 o 
   4   2   0       71.26       66.65      1.73 o 
   5   2   0       73.88       66.39      1.47 o 
   6   2   0      112.54      109.86      2.34 o 
   7   2   0      113.83      105.76      2.91 o 
   8   2   0        4.91        3.71      0.34 o 
   9   2   0       33.51       37.56      1.85 o 
   1   3   0      193.23      197.13      4.41 o 
   2   3   0       20.37       23.49      0.48 o 
   3   3   0      758.85      790.45     16.86 o 
   4   3   0       18.36       16.77      0.38 o 
   5   3   0       56.60       47.22      0.96 o 
   6   3   0       52.88       55.05      1.06 o 
   7   3   0      102.04       97.87      1.99 o 
   8   3   0      126.00      126.73      2.73 o 
   9   3   0        4.54        4.05      0.56 o 
   0   4   0      189.91      187.44      5.95 o 
   1   4   0       55.53       55.90      1.02 o 
   2   4   0       70.63       69.03      1.41 o 
   3   4   0      102.80       97.57      2.04 o 
   4   4   0      119.14      127.55      2.29 o 
   5   4   0      141.31      146.62      2.31 o 
   6   4   0        5.43        6.25      0.36 o 
   7   4   0       82.84       82.20      1.75 o 
   8   4   0        3.31        2.14      0.44 o 
   9   4   0       21.86       21.14      1.16 o 
   1   5   0      124.66      125.14      2.47 o 
   2   5   0       44.86       49.03      0.99 o 
   3   5   0      383.71      377.92      7.05 o 
   4   5   0       22.14       21.65      0.48 o 
   5   5   0       66.52       72.15      1.38 o 
   6   5   0      119.13      116.44      2.31 o 
   7   5   0       43.33       44.71      0.92 o 
   8   5   0       42.56       41.09      1.74 o 
   9   5   0        6.49        7.26      0.70 o 
   0   6   0        2.71        2.65      0.30 o 
   1   6   0      135.08      139.35      2.48 o 
   2   6   0       58.39       59.90      0.96 o 
   3   6   0      564.38      559.32      9.72 o 
   4   6   0      113.94      112.53      2.20 o 
   5   6   0       27.57       31.21      0.65 o 
   6   6   0       35.57       32.98      0.70 o 
   7   6   0       17.74       16.35      0.58 o 
   8   6   0       39.50       43.66      1.60 o 
   1   7   0      162.30      152.40      3.31 o 
   2   7   0      149.08      145.08      2.48 o 
   3   7   0      149.79      161.67      3.14 o 
   4   7   0      340.40      334.61      6.76 o 
   5   7   0      205.10      202.89      3.83 o 
   6   7   0      196.95      191.55      3.56 o 
   7   7   0       66.13       65.51      1.97 o 
   8   7   0       46.37       50.00      1.71 o 
   0   8   0       79.75       88.27      2.14 o 
   1   8   0       40.91       38.09      0.82 o 
   2   8   0      354.03      364.96      6.26 o 
   3   8   0      256.21      252.48      4.93 o 
   4   8   0       28.31       29.98      0.85 o 
   5   8   0      103.19      106.45      2.06 o 
   6   8   0       34.14       31.43      0.75 o 
   7   8   0       60.87       63.04      1.81 o 
   8   8   0       29.85       31.51      1.40 o 
   1   9   0       21.02       22.67      0.54 o 
   2   9   0       38.68       37.81      0.84 o 
   3   9   0       89.05       91.06      1.92 o 
   4   9   0       21.50       20.26      0.79 o 
   5   9   0       42.89       39.69      1.17 o 
   6   9   0       43.72       45.45      1.55 o 
   7   9   0       25.20       25.16      1.32 o 
   0  10   0       96.85      107.57      2.90 o 
   1  10   0       14.68       14.79      0.42 o 
   2  10   0      208.73      211.45      4.54 o 
   3  10   0       32.81       32.61      1.12 o 
   4  10   0       85.80       84.91      2.38 o 
   5  10   0        4.80        5.53      0.62 o 
   6  10   0        0.43        0.60      0.75 o 
   1  11   0       68.75       68.40      1.24 o 
   2  11   0       13.48       12.18      0.48 o 
   3  11   0       35.68       34.20      0.95 o 
   4  11   0       27.95       27.37      1.09 o 
   5  11   0        4.25        4.16      0.65 o 
   6  11   0        1.09        3.11      1.44 o 
   0  12   0      119.14      120.81      3.30 o 
   1  12   0       24.14       23.70      0.66 o 
   2  12   0       58.85       56.38      1.68 o 
   3  12   0       11.40       11.10      1.74 o 
   4  12   0       54.25       52.38      3.03 o 
   1  13   0       16.01       16.08      0.75 o 
   2  13   0       81.19       76.81      2.44 o 
   3  13   0       10.31        8.19      0.91 o 
 -10   0   1        0.04        0.10      0.65 o 
  -9   0   1       80.74       78.77      2.58 o 
  -8   0   1      256.09      255.62      8.93 o 
  -7   0   1       48.07       40.52      1.86 o 
  -6   0   1       21.99       22.33      0.62 o 
  -5   0   1      186.24      197.50      6.47 o 
  -4   0   1      568.42      580.07     15.54 o 
  -3   0   1       27.04       23.54      0.89 o 
  -2   0   1      148.64      151.13      6.94 o 
   0   0   1      344.09      274.67     15.08 o 
   1   0   1      610.75      573.11     21.03 o 
   2   0   1       34.54       32.96      1.02 o 
   3   0   1      135.35      125.04      4.78 o 
   4   0   1       47.20       49.55      1.43 o 
   5   0   1       81.23       83.47      2.21 o 
   6   0   1       30.64       26.12      0.85 o 
   7   0   1       55.57       51.31      1.78 o 
   8   0   1       14.11       12.99      0.85 o 
   9   0   1       15.82       16.26      1.00 o 
 -10   1   1       30.99       31.50      1.19 o 
  -9   1   1        8.88        6.62      0.49 o 
  -8   1   1       72.08       68.55      1.41 o 
  -7   1   1       63.16       63.80      1.88 o 
  -6   1   1       37.22       37.70      1.05 o 
  -5   1   1      335.66      336.63      8.28 o 
  -4   1   1      622.71      645.79     14.69 o 
  -3   1   1      577.34      582.17     17.08 o 
   2   1   1      646.22      611.68     17.18 o 
   3   1   1      104.71       89.20      1.99 o 
   4   1   1      122.72      136.51      3.43 o 
   5   1   1      175.69      175.39      3.42 o 
   6   1   1        2.87        3.06      0.27 o 
   7   1   1       83.05       82.12      2.08 o 
   8   1   1       23.42       23.35      0.74 o 
   9   1   1       13.40       14.02      0.71 o 
 -10   2   1        5.74        6.02      0.77 o 
  -9   2   1       63.47       61.22      1.69 o 
  -8   2   1       15.77       18.55      0.49 o 
  -7   2   1       21.06       17.76      0.64 o 
  -6   2   1       30.18       30.35      0.74 o 
  -5   2   1      163.29      153.77      3.29 o 
  -4   2   1      645.10      700.06     16.72 o 
  -3   2   1     1326.87     1299.65     26.03 o 
  -2   2   1      885.24      830.10     17.31 o 
  -1   2   1     1224.66     1181.47     39.75 o 
   1   2   1      618.66      594.48     13.60 o 
   2   2   1      444.18      434.20      9.15 o 
   3   2   1       54.86       57.13      1.19 o 
   4   2   1       70.69       71.46      1.47 o 
   5   2   1      223.19      225.29      4.66 o 
   6   2   1       54.66       55.41      1.17 o 
   7   2   1       86.62       81.69      1.57 o 
   8   2   1      163.49      160.61      3.72 o 
   9   2   1        7.01        7.35      0.64 o 
 -10   3   1       22.41       24.43      1.94 o 
  -9   3   1       53.84       54.27      1.58 o 
  -8   3   1       27.77       23.98      0.68 o 
  -7   3   1       78.84       68.15      1.70 o 
  -6   3   1       86.50       89.64      2.18 o 
  -5   3   1       32.23       31.13      0.72 o 
  -4   3   1      418.23      440.10      8.15 o 
  -3   3   1      194.72      216.07      4.41 o 
  -2   3   1      352.65      345.78      7.81 o 
  -1   3   1      827.35      805.29     19.77 o 
   0   3   1     1606.40     1596.93     33.42 o 
   1   3   1        3.78        4.28      0.18 o 
   2   3   1      140.08      138.62      3.23 o 
   3   3   1        0.45        1.22      0.17 o 
   4   3   1      372.06      380.64      6.14 o 
   5   3   1      145.57      144.38      2.41 o 
   6   3   1        4.14        2.97      0.31 o 
   7   3   1      105.19      103.99      1.78 o 
   8   3   1        3.40        3.15      0.47 o 
   9   3   1       42.16       40.83      1.47 o 
  -9   4   1        6.09        7.35      0.53 o 
  -8   4   1       11.59       10.96      0.59 o 
  -7   4   1      176.71      169.57      3.66 o 
  -6   4   1       79.85       78.26      1.29 o 
  -5   4   1      154.80      159.11      4.28 o 
  -4   4   1       13.77       15.42      0.33 o 
  -3   4   1      319.18      344.24      7.52 o 
  -2   4   1      891.88      887.71     18.77 o 
  -1   4   1       81.83       75.07      1.65 o 
   0   4   1      232.43      250.01      5.50 o 
   1   4   1       87.59       87.08      2.13 o 
   2   4   1      219.12      220.43      4.09 o 
   3   4   1      438.19      457.19     10.59 o 
   4   4   1      158.54      168.88      3.46 o 
   5   4   1      116.80      109.32      2.57 o 
   6   4   1      236.88      233.15      5.03 o 
   7   4   1        4.86        4.88      0.44 o 
   8   4   1       30.03       31.53      1.17 o 
   9   4   1       22.35       23.03      1.19 o 
  -9   5   1       36.51       39.36      1.27 o 
  -8   5   1       28.77       25.75      0.63 o 
  -7   5   1      196.01      193.82      3.50 o 
  -6   5   1       60.81       52.25      0.92 o 
  -5   5   1       28.66       26.19      0.66 o 
  -4   5   1      153.68      160.09      3.08 o 
  -3   5   1      225.97      247.79      5.56 o 
  -2   5   1      160.99      180.72      3.56 o 
  -1   5   1      399.72      412.04      8.97 o 
   0   5   1       17.30       22.59      0.48 o 
   1   5   1      315.06      337.16      6.83 o 
   2   5   1        9.32        9.36      0.26 o 
   3   5   1       28.65       29.98      0.60 o 
   4   5   1        6.02        4.91      0.27 o 
   5   5   1      486.18      483.20      9.20 o 
   6   5   1       42.88       41.48      0.87 o 
   7   5   1      116.93      111.06      3.66 o 
   8   5   1       66.49       71.74      2.39 o 
  -9   6   1        7.89        7.89      0.68 o 
  -8   6   1       34.71       34.00      0.97 o 
  -7   6   1       92.98       85.24      1.59 o 
  -6   6   1      173.30      158.30      2.90 o 
  -5   6   1       44.52       44.44      0.96 o 
  -4   6   1      259.58      279.29      5.71 o 
  -3   6   1       48.63       57.01      1.26 o 
  -2   6   1      152.62      159.28      3.59 o 
  -1   6   1      223.11      225.75      4.42 o 
   0   6   1      132.08      142.14      2.51 o 
   1   6   1       14.46       12.97      0.32 o 
   2   6   1      365.86      370.64      6.42 o 
   3   6   1      154.56      152.12      2.39 o 
   4   6   1       43.86       45.75      0.85 o 
   5   6   1      225.28      222.66      3.72 o 
   6   6   1      132.78      130.32      2.46 o 
   7   6   1        7.38        7.70      0.59 o 
   8   6   1      124.03      134.73      4.06 o 
  -8   7   1       28.91       30.09      1.00 o 
  -7   7   1        5.11        7.24      0.48 o 
  -6   7   1       15.57       16.20      0.43 o 
  -5   7   1      234.17      221.37      4.32 o 
  -4   7   1       88.60       93.82      2.06 o 
  -3   7   1      330.71      347.39      6.32 o 
  -2   7   1       46.05       44.31      0.77 o 
  -1   7   1        0.80        0.61      0.21 o 
   0   7   1        2.97        3.48      0.22 o 
   1   7   1       93.59       88.58      1.47 o 
   2   7   1       79.38       79.02      1.54 o 
   3   7   1      344.10      360.51      6.15 o 
   4   7   1      123.91      120.73      2.35 o 
   5   7   1       10.32       10.82      0.40 o 
   6   7   1       18.06       17.13      0.69 o 
   7   7   1        7.12        6.12      0.60 o 
   8   7   1       32.29       33.05      1.24 o 
  -8   8   1       20.07       22.00      1.34 o 
  -7   8   1        6.86        6.38      0.58 o 
  -6   8   1       63.37       62.40      1.27 o 
  -5   8   1      134.68      129.55      2.58 o 
  -4   8   1      170.06      176.79      4.30 o 
  -3   8   1      102.05      102.54      1.94 o 
  -2   8   1       10.53       11.47      0.31 o 
  -1   8   1       82.95       90.36      1.66 o 
   0   8   1       42.74       46.43      0.88 o 
   1   8   1        5.89        6.84      0.32 o 
   2   8   1      494.35      496.45      9.30 o 
   3   8   1      353.02      346.89      6.14 o 
   4   8   1       43.78       40.01      1.13 o 
   5   8   1        0.57        1.02      0.39 o 
   6   8   1        2.01        2.77      0.49 o 
   7   8   1        7.24        7.40      0.61 o 
  -7   9   1       12.82       13.63      0.67 o 
  -6   9   1       11.10       10.65      0.61 o 
  -5   9   1      210.72      212.26      4.31 o 
  -4   9   1      351.52      353.65      8.05 o 
  -3   9   1       53.37       52.00      1.20 o 
  -2   9   1      167.12      163.63      3.27 o 
  -1   9   1      130.88      124.07      2.43 o 
   0   9   1       60.05       59.73      1.16 o 
   1   9   1       81.62       84.82      1.52 o 
   2   9   1      211.62      205.45      4.23 o 
   3   9   1      149.30      146.92      2.97 o 
   4   9   1       13.54       12.74      0.55 o 
   5   9   1        8.05        8.02      0.54 o 
   6   9   1        1.90        1.52      0.71 o 
   7   9   1        8.88        9.05      0.69 o 
  -7  10   1        7.33        6.31      0.76 o 
  -6  10   1       10.65       11.05      0.69 o 
  -5  10   1       17.30       18.32      0.72 o 
  -4  10   1       26.78       27.30      1.60 o 
  -3  10   1       91.37       91.58      1.75 o 
  -2  10   1       24.36       22.93      0.52 o 
  -1  10   1      155.60      151.95      2.80 o 
   0  10   1       82.54       80.01      1.56 o 
   1  10   1       31.09       30.60      0.71 o 
   2  10   1       21.32       21.36      1.05 o 
   3  10   1       24.01       25.59      0.66 o 
   4  10   1       22.36       23.99      0.80 o 
   5  10   1       58.05       58.54      2.30 o 
   6  10   1       13.73       12.78      0.82 o 
  -6  11   1       37.76       38.62      1.63 o 
  -5  11   1       23.82       23.55      1.58 o 
  -4  11   1       60.57       60.14      2.70 o 
  -3  11   1       24.04       22.23      0.66 o 
  -2  11   1       64.96       62.14      1.19 o 
  -1  11   1        4.73        4.88      0.43 o 
   0  11   1       40.81       41.55      1.13 o 
   1  11   1        7.88        8.01      0.42 o 
   2  11   1      443.73      453.47     10.62 o 
   3  11   1       14.76       14.69      0.74 o 
   4  11   1       23.11       26.10      1.12 o 
   5  11   1        8.75        8.76      0.69 o 
  -5  12   1       73.48       79.67      2.69 o 
  -4  12   1       13.87       14.48      1.26 o 
  -3  12   1       23.76       20.36      1.15 o 
  -2  12   1       13.37       13.43      0.70 o 
  -1  12   1       43.55       41.81      0.97 o 
   0  12   1       36.32       36.79      0.90 o 
   1  12   1       50.50       48.20      1.81 o 
   2  12   1      118.10      116.82      3.93 o 
   3  12   1       86.41       89.01      3.96 o 
   4  12   1       14.57       14.66      1.74 o 
  -3  13   1       13.06       13.00      1.13 o 
  -2  13   1       11.07       11.10      0.73 o 
  -1  13   1       15.27       14.13      0.70 o 
   0  13   1        4.37        4.23      0.48 o 
   1  13   1       87.00       88.07      3.23 o 
   2  13   1       85.05       81.42      2.65 o 
 -10   0   2       12.31       12.34      1.84 o 
  -9   0   2       14.24       17.10      0.89 o 
  -8   0   2       88.89       88.40      3.57 o 
  -7   0   2       66.75       63.04      2.61 o 
  -6   0   2      154.94      162.02      7.45 o 
  -5   0   2      141.62      144.42      5.79 o 
  -4   0   2      212.11      214.20      9.37 o 
  -3   0   2      684.69      674.16     58.27 o 
  -1   0   2      417.26      371.90      9.36 o 
   0   0   2      265.37      255.91     13.65 o 
   1   0   2      267.45      241.54     10.70 o 
   2   0   2      102.56       93.11      6.14 o 
   3   0   2      287.53      337.34     12.05 o 
   4   0   2      228.41      232.20      8.00 o 
   5   0   2        2.09        1.18      0.36 o 
   6   0   2       21.77       22.83      0.72 o 
   7   0   2       47.95       48.93      2.68 o 
   8   0   2        3.35        4.27      0.83 o 
 -10   1   2       10.20       10.34      0.71 o 
  -9   1   2       91.77       90.48      2.22 o 
  -8   1   2       33.77       35.64      1.32 o 
  -7   1   2       92.84       86.71      2.69 o 
  -6   1   2       15.51       15.51      0.59 o 
  -5   1   2        6.46        6.38      0.21 o 
  -4   1   2      199.87      210.09      5.35 o 
  -3   1   2       50.47       48.21      1.41 o 
  -2   1   2      504.28      497.65     14.84 o 
   0   1   2      171.36      161.45      3.45 o 
   1   1   2      332.91      317.89      7.14 o 
   2   1   2      337.22      328.94      7.85 o 
   3   1   2        0.31        0.25      0.19 o 
   4   1   2       11.59       10.50      0.29 o 
   5   1   2       40.62       38.35      0.81 o 
   6   1   2       40.98       39.45      0.84 o 
   7   1   2      177.99      172.72      5.31 o 
   8   1   2       16.61       16.43      0.68 o 
 -10   2   2        2.07        1.56      0.58 o 
  -9   2   2       47.23       45.46      1.30 o 
  -8   2   2       82.45       76.26      1.71 o 
  -7   2   2      234.81      232.98      6.00 o 
  -6   2   2       51.32       53.46      1.40 o 
  -5   2   2       96.20       87.52      2.02 o 
  -4   2   2      450.37      472.63     11.46 o 
  -3   2   2      347.14      367.83      8.99 o 
  -1   2   2       48.95       57.09      1.62 o 
   0   2   2     2501.49     2276.12    102.67 o 
   1   2   2      452.55      445.49      9.89 o 
   2   2   2      194.92      209.63     10.00 o 
   3   2   2      136.12      126.51      2.18 o 
   4   2   2       26.05       30.25      0.60 o 
   5   2   2       46.22       43.50      1.00 o 
   6   2   2      129.66      126.99      2.64 o 
   7   2   2        2.14        2.14      0.46 o 
   8   2   2       27.26       27.06      0.86 o 
 -10   3   2       12.54       12.86      0.94 o 
  -9   3   2       42.94       39.32      0.83 o 
  -8   3   2       25.23       20.14      0.49 o 
  -7   3   2      337.20      324.43      6.43 o 
  -6   3   2      177.66      163.18      3.74 o 
  -5   3   2       33.57       31.61      0.65 o 
  -4   3   2     2356.75     2517.20     98.45 o 
  -3   3   2     1641.05     1763.07     43.24 o 
  -2   3   2     1196.23     1173.44     29.16 o 
  -1   3   2      290.51      327.07      6.73 o 
   0   3   2     1013.31     1022.18     20.53 o 
   1   3   2      573.97      584.10     13.38 o 
   2   3   2       23.15       20.54      0.45 o 
   3   3   2       31.58       33.99      0.69 o 
   4   3   2      371.83      368.60      6.65 o 
   5   3   2      279.70      273.14      5.30 o 
   6   3   2       18.72       19.90      0.53 o 
   7   3   2      220.49      212.13      4.94 o 
   8   3   2       94.72      101.79      2.52 o 
 -10   4   2        8.69       10.43      0.96 o 
  -9   4   2        7.01        5.16      0.59 o 
  -8   4   2       57.45       64.92      1.41 o 
  -7   4   2      151.16      161.34      3.19 o 
  -6   4   2       57.99       59.31      1.05 o 
  -5   4   2      126.18      124.24      2.61 o 
  -4   4   2      339.16      338.95      8.30 o 
  -3   4   2     1598.01     1697.48     33.32 o 
  -2   4   2       95.17       98.43      2.34 o 
  -1   4   2      319.58      332.48      6.03 o 
   0   4   2      875.78      926.15     18.65 o 
   1   4   2      169.51      182.29      3.65 o 
   2   4   2      614.63      647.52     12.28 o 
   3   4   2      190.66      191.77      3.50 o 
   4   4   2      325.59      312.33      7.61 o 
   5   4   2      522.24      533.53     10.85 o 
   6   4   2        3.90        3.80      0.35 o 
   7   4   2      208.46      205.62      4.68 o 
   8   4   2        8.05        9.57      1.06 o 
 -10   5   2        6.24        6.74      0.63 o 
  -9   5   2       42.91       40.62      1.37 o 
  -8   5   2        4.77        5.19      0.43 o 
  -7   5   2       21.80       16.83      0.46 o 
  -6   5   2       41.72       43.44      1.30 o 
  -5   5   2       30.50       33.20      0.66 o 
  -4   5   2       51.35       56.88      1.47 o 
  -3   5   2      321.71      359.45      7.71 o 
  -2   5   2      275.22      282.71      6.30 o 
  -1   5   2       33.18       32.71      0.74 o 
   0   5   2      716.09      761.66     18.83 o 
   1   5   2      659.87      671.17     16.52 o 
   2   5   2       54.07       53.75      0.99 o 
   3   5   2      147.49      150.08      2.83 o 
   4   5   2      792.95      794.86     14.70 o 
   5   5   2       71.52       71.68      1.42 o 
   6   5   2       59.27       57.98      3.05 o 
   7   5   2        1.08        1.62      0.64 o 
   8   5   2       14.06       14.88      1.32 o 
  -9   6   2        3.08        3.33      0.85 o 
  -8   6   2        6.04        6.64      0.44 o 
  -7   6   2       39.61       37.69      0.80 o 
  -6   6   2      119.35      116.81      2.29 o 
  -5   6   2      160.99      155.64      3.43 o 
  -4   6   2       35.61       36.63      0.77 o 
  -3   6   2       47.32       49.32      0.81 o 
  -2   6   2       39.03       40.07      0.88 o 
  -1   6   2       39.65       41.30      0.97 o 
   0   6   2        9.35        9.75      0.32 o 
   1   6   2       35.76       38.94      0.77 o 
   2   6   2       72.09       73.26      1.37 o 
   3   6   2       23.45       24.27      0.52 o 
   4   6   2      128.35      128.93      3.26 o 
   5   6   2        6.56        6.24      0.53 o 
   6   6   2       23.58       26.54      0.99 o 
   7   6   2       70.52       71.31      2.17 o 
  -9   7   2        9.04       10.07      0.68 o 
  -8   7   2        9.52        9.08      1.11 o 
  -7   7   2        5.63        4.64      0.40 o 
  -6   7   2       63.06       59.61      1.24 o 
  -5   7   2       14.53       13.01      0.38 o 
  -4   7   2        3.60        3.95      0.29 o 
  -3   7   2       22.81       22.03      0.43 o 
  -2   7   2      139.07      136.49      2.74 o 
  -1   7   2       11.95       11.38      0.31 o 
   0   7   2      160.72      170.67      3.30 o 
   1   7   2       47.53       48.05      0.87 o 
   2   7   2       21.52       19.35      0.42 o 
   3   7   2       30.13       28.17      0.57 o 
   4   7   2       84.09       81.21      1.71 o 
   5   7   2       74.32       70.78      1.82 o 
   6   7   2        2.95        3.15      0.70 o 
   7   7   2       19.37       19.87      0.86 o 
  -8   8   2        6.84        7.59      0.59 o 
  -7   8   2       61.96       58.72      2.22 o 
  -6   8   2       43.34       42.18      1.81 o 
  -5   8   2       97.65       88.08      2.04 o 
  -4   8   2      127.72      137.88      3.13 o 
  -3   8   2      124.50      126.69      2.31 o 
  -2   8   2       30.76       29.80      0.64 o 
  -1   8   2       50.32       49.02      1.00 o 
   0   8   2      104.81      111.00      2.57 o 
   1   8   2       38.28       39.50      0.80 o 
   2   8   2       52.02       55.08      0.99 o 
   3   8   2        2.94        2.47      0.33 o 
   4   8   2       70.61       70.19      1.67 o 
   5   8   2       39.40       38.28      1.03 o 
   6   8   2        1.38        2.35      0.73 o 
   7   8   2       22.83       24.34      0.95 o 
  -8   9   2       46.14       49.27      1.66 o 
  -7   9   2       24.39       25.46      0.88 o 
  -6   9   2       62.93       60.59      1.44 o 
  -5   9   2       34.70       35.39      0.96 o 
  -4   9   2        5.03        5.59      0.35 o 
  -3   9   2       79.59       79.64      1.51 o 
  -2   9   2      118.85      111.47      2.16 o 
  -1   9   2       77.49       78.07      1.49 o 
   0   9   2        1.76        0.78      0.27 o 
   1   9   2       33.08       31.85      0.72 o 
   2   9   2       18.10       16.27      0.45 o 
   3   9   2       41.82       46.18      1.07 o 
   4   9   2       65.14       59.97      1.92 o 
   5   9   2        2.23        2.74      0.54 o 
   6   9   2        5.14        4.71      0.64 o 
  -7  10   2        1.77        1.76      0.71 o 
  -6  10   2        7.64        8.87      1.11 o 
  -5  10   2        7.13        9.33      0.61 o 
  -4  10   2       99.14       99.95      2.80 o 
  -3  10   2       66.90       68.17      1.31 o 
  -2  10   2       43.17       41.08      0.94 o 
  -1  10   2      125.72      126.56      2.55 o 
   0  10   2       81.27       81.22      1.85 o 
   1  10   2      147.64      145.31      2.76 o 
   2  10   2      172.33      176.46      4.33 o 
   3  10   2      238.95      243.57      6.83 o 
   4  10   2        5.48        4.95      0.66 o 
   5  10   2       12.25       12.56      1.11 o 
  -6  11   2       75.49       83.81      2.49 o 
  -5  11   2       39.95       43.49      1.98 o 
  -4  11   2       31.10       30.48      1.01 o 
  -3  11   2       50.68       47.57      1.35 o 
  -2  11   2      244.29      237.28      4.88 o 
  -1  11   2      172.91      168.28      3.44 o 
   0  11   2       18.27       17.29      0.80 o 
   1  11   2      170.00      166.38      4.82 o 
   2  11   2       14.23       14.28      0.80 o 
   3  11   2       86.42       92.95      2.66 o 
   4  11   2        7.20        7.83      1.10 o 
  -5  12   2        3.35        4.54      0.77 o 
  -4  12   2        8.50        8.13      0.82 o 
  -3  12   2       23.02       19.46      1.24 o 
  -2  12   2        3.56        3.43      0.48 o 
  -1  12   2       21.42       19.38      0.66 o 
   0  12   2       94.99       94.21      2.76 o 
   1  12   2       52.35       52.84      1.78 o 
   2  12   2      144.28      147.03      5.22 o 
   3  12   2        1.63        2.74      0.81 o 
  -3  13   2       18.48       16.60      0.92 o 
  -2  13   2       16.62       17.01      0.79 o 
  -1  13   2        2.79        3.49      0.72 o 
   0  13   2       19.47       16.73      0.86 o 
   1  13   2       26.42       24.84      1.11 o 
 -10   0   3       93.09       96.06      5.82 o 
  -9   0   3        1.61        2.01      0.36 o 
  -8   0   3        0.41        0.30      0.23 o 
  -7   0   3       69.92       64.72      3.86 o 
  -6   0   3      288.20      299.64     13.26 o 
  -5   0   3      165.29      168.62      7.15 o 
  -4   0   3       55.80       60.21      5.11 o 
  -3   0   3        0.00        0.16      0.22 o 
  -2   0   3       22.01       20.47      0.63 o 
  -1   0   3       12.19       10.90      0.33 o 
   0   0   3     1445.25     1374.35     35.84 o 
   1   0   3       27.29       31.54      1.40 o 
   2   0   3       41.88       34.83      1.99 o 
   3   0   3      212.81      214.19      8.22 o 
   4   0   3       90.39      105.52      3.61 o 
   5   0   3      366.97      361.32     14.59 o 
   6   0   3       58.59       54.20      2.61 o 
   7   0   3        2.79        1.90      0.64 o 
   8   0   3       25.43       27.69      1.37 o 
 -10   1   3        9.72        6.74      0.80 o 
  -9   1   3       51.97       53.99      1.90 o 
  -8   1   3       29.98       27.31      0.99 o 
  -7   1   3      218.57      210.30      4.61 o 
  -6   1   3      124.88      114.25      3.50 o 
  -5   1   3      104.80      108.56      3.25 o 
  -4   1   3      206.34      221.80      4.47 o 
  -3   1   3       15.03       13.76      0.34 o 
  -2   1   3      595.53      588.13     13.03 o 
  -1   1   3      760.23      727.15     14.84 o 
   0   1   3      543.67      533.46      9.83 o 
   1   1   3     1321.94     1385.49     33.58 o 
   2   1   3      156.68      159.85      8.88 o 
   3   1   3      285.88      272.37      8.29 o 
   4   1   3       25.90       25.65      0.57 o 
   5   1   3       41.30       46.35      0.91 o 
   6   1   3      117.38      108.60      2.26 o 
   7   1   3       40.12       43.16      1.04 o 
   8   1   3        4.29        4.80      0.68 o 
 -10   2   3       14.30       13.73      1.12 o 
  -9   2   3        6.64        5.89      0.38 o 
  -8   2   3        3.26        3.62      0.24 o 
  -7   2   3      365.73      355.52     10.08 o 
  -6   2   3      772.86      771.56     20.57 o 
  -5   2   3      175.23      181.07      3.89 o 
  -4   2   3      515.41      538.88     13.76 o 
  -3   2   3      631.15      666.35     23.22 o 
  -2   2   3      273.59      275.04      6.70 o 
  -1   2   3      368.68      358.27      6.93 o 
   0   2   3      172.28      178.70      3.58 o 
   1   2   3      854.54      872.52     17.28 o 
   2   2   3       13.40       11.06      0.36 o 
   3   2   3      133.25      127.29      3.28 o 
   4   2   3      102.46      103.60      1.83 o 
   5   2   3      240.80      241.80      4.29 o 
   6   2   3        4.91        4.60      0.50 o 
   7   2   3       28.94       31.82      1.00 o 
   8   2   3        0.92        1.40      0.64 o 
 -10   3   3       45.99       49.27      1.51 o 
  -9   3   3       12.09        9.68      0.46 o 
  -8   3   3      158.18      152.61      3.89 o 
  -7   3   3      180.79      173.21      4.83 o 
  -6   3   3        2.51        2.92      0.30 o 
  -5   3   3      300.07      312.13      7.14 o 
  -4   3   3       25.70       20.95      0.53 o 
  -3   3   3     1205.93     1250.11     33.59 o 
  -2   3   3      202.23      207.45      5.35 o 
  -1   3   3      519.25      536.11     12.10 o 
   0   3   3      136.36      146.86      3.50 o 
   1   3   3      213.78      229.34      6.46 o 
   2   3   3      249.21      284.64      6.15 o 
   3   3   3       37.89       37.88      0.98 o 
   4   3   3      394.56      386.44      8.87 o 
   5   3   3       24.42       23.98      0.56 o 
   6   3   3      155.80      153.66      3.47 o 
   7   3   3       86.84       86.32      2.18 o 
   8   3   3        1.26        1.49      0.69 o 
 -10   4   3        7.27        7.03      0.57 o 
  -9   4   3       11.98       12.31      0.52 o 
  -8   4   3       63.34       56.14      1.60 o 
  -7   4   3       98.09      105.17      2.49 o 
  -6   4   3        8.04        7.74      0.27 o 
  -5   4   3       95.01       93.15      2.01 o 
  -4   4   3       94.40      109.04      2.17 o 
  -3   4   3      303.33      336.77      7.25 o 
  -2   4   3      116.14      115.23      2.41 o 
  -1   4   3     1335.56     1404.92     28.79 o 
   0   4   3     1789.09     1912.04     35.75 o 
   1   4   3        5.69        7.57      0.25 o 
   2   4   3      315.38      316.88      6.06 o 
   3   4   3       46.50       42.60      2.37 o 
   4   4   3      254.53      250.49      4.33 o 
   5   4   3        0.38        0.09      0.33 o 
   6   4   3      195.46      205.19      5.06 o 
   7   4   3       97.69      103.75      3.11 o 
 -10   5   3        9.58        9.30      1.08 o 
  -9   5   3       14.09       15.51      0.75 o 
  -8   5   3       69.54       58.54      1.64 o 
  -7   5   3       22.37       17.26      0.45 o 
  -6   5   3       11.00       13.35      0.46 o 
  -5   5   3      378.96      406.75      9.66 o 
  -4   5   3      478.39      509.96     10.47 o 
  -3   5   3      449.30      479.90     10.74 o 
  -2   5   3      139.55      150.65      4.06 o 
  -1   5   3      351.61      388.14      7.51 o 
   0   5   3      108.97      122.20      2.39 o 
   1   5   3       32.02       30.32      0.85 o 
   2   5   3       40.35       42.49      0.81 o 
   3   5   3       22.02       16.61      0.46 o 
   4   5   3      104.66      107.29      2.04 o 
   5   5   3       13.75       14.36      0.72 o 
   6   5   3       13.97       12.71      0.66 o 
   7   5   3      113.04      116.03      3.82 o 
  -9   6   3       17.12       16.12      0.72 o 
  -8   6   3       72.36       82.85      1.64 o 
  -7   6   3        0.38        0.21      0.42 o 
  -6   6   3      100.48       97.08      2.45 o 
  -5   6   3       44.89       44.30      0.95 o 
  -4   6   3      144.92      146.34      2.89 o 
  -3   6   3       51.60       49.13      1.22 o 
  -2   6   3      164.79      167.88      4.01 o 
  -1   6   3      104.86      111.48      2.36 o 
   0   6   3      123.83      126.92      2.66 o 
   1   6   3      124.90      129.67      2.39 o 
   2   6   3      224.67      228.47      4.33 o 
   3   6   3      148.33      140.83      2.96 o 
   4   6   3      153.62      151.07      3.19 o 
   5   6   3       71.20       69.58      2.03 o 
   6   6   3       15.14       15.02      0.70 o 
   7   6   3       11.07       11.19      0.94 o 
  -9   7   3       33.20       32.58      1.00 o 
  -8   7   3        3.84        4.60      0.47 o 
  -7   7   3       64.13       60.81      1.28 o 
  -6   7   3        7.75        6.78      0.34 o 
  -5   7   3      131.06      133.40      2.67 o 
  -4   7   3      286.85      282.95      6.15 o 
  -3   7   3       98.77      102.70      1.88 o 
  -2   7   3       81.46       76.18      1.58 o 
  -1   7   3      215.39      208.15      3.73 o 
   0   7   3       12.44       13.76      0.62 o 
   1   7   3       66.28       69.26      1.44 o 
   2   7   3       22.18       23.23      0.64 o 
   3   7   3       15.33       16.85      0.43 o 
   4   7   3      101.15      100.28      2.53 o 
   5   7   3        3.67        4.14      0.61 o 
   6   7   3        9.72       10.88      0.77 o 
  -8   8   3       26.50       27.15      1.87 o 
  -7   8   3       10.46        9.86      0.49 o 
  -6   8   3       14.04       13.65      0.40 o 
  -5   8   3       83.71       75.45      1.57 o 
  -4   8   3       50.15       47.82      1.12 o 
  -3   8   3       75.31       71.45      1.66 o 
  -2   8   3       59.26       58.37      1.44 o 
  -1   8   3       29.62       27.67      0.58 o 
   0   8   3       98.79       97.54      2.43 o 
   1   8   3      115.35      113.56      2.51 o 
   2   8   3       64.51       64.51      1.34 o 
   3   8   3       77.68       72.89      1.55 o 
   4   8   3       10.83       10.77      0.55 o 
   5   8   3       24.54       24.56      1.09 o 
   6   8   3        4.12        4.30      0.59 o 
  -8   9   3        2.32        2.21      0.61 o 
  -7   9   3       53.85       52.87      1.57 o 
  -6   9   3       66.76       78.16      1.71 o 
  -5   9   3       29.34       25.14      0.75 o 
  -4   9   3       39.37       41.18      0.90 o 
  -3   9   3      142.71      137.31      2.40 o 
  -2   9   3      327.52      314.15      6.22 o 
  -1   9   3       83.68       76.40      1.63 o 
   0   9   3        3.48        2.01      0.32 o 
   1   9   3       21.56       18.86      0.64 o 
   2   9   3      245.78      242.54      7.80 o 
   3   9   3       15.19       16.02      0.59 o 
   4   9   3       17.35       17.28      1.10 o 
   5   9   3        0.07        0.47      0.59 o 
  -7  10   3       42.47       44.32      1.36 o 
  -6  10   3        8.23        7.86      0.62 o 
  -5  10   3       47.50       48.67      1.39 o 
  -4  10   3        7.82        7.43      0.47 o 
  -3  10   3       55.18       51.55      1.02 o 
  -2  10   3       49.69       46.08      1.06 o 
  -1  10   3       61.44       58.29      1.41 o 
   0  10   3       53.89       54.24      1.60 o 
   1  10   3      184.68      185.12      5.42 o 
   2  10   3       27.89       29.15      0.91 o 
   3  10   3       33.21       33.60      1.42 o 
   4  10   3        7.14        8.85      0.86 o 
  -6  11   3        9.22       10.70      0.86 o 
  -5  11   3        5.02        3.80      1.10 o 
  -4  11   3       33.52       34.33      1.22 o 
  -3  11   3        2.44        2.47      0.43 o 
  -2  11   3       87.57       81.53      1.81 o 
  -1  11   3       76.13       71.84      2.07 o 
   0  11   3       50.01       45.85      1.41 o 
   1  11   3      148.79      154.31      4.50 o 
   2  11   3      121.85      131.55      3.91 o 
   3  11   3        3.56        4.06      0.53 o 
   4  11   3       15.82       18.01      0.87 o 
  -5  12   3       14.84       13.30      0.85 o 
  -4  12   3       18.16       18.13      0.95 o 
  -3  12   3        7.22        6.93      0.62 o 
  -2  12   3       44.19       42.11      1.47 o 
  -1  12   3        4.70        4.58      0.90 o 
   0  12   3        4.91        5.58      0.60 o 
   1  12   3       48.80       49.80      1.74 o 
   2  12   3       20.17       18.41      0.88 o 
  -3  13   3       15.18       13.85      1.39 o 
  -2  13   3        6.31        8.51      1.02 o 
  -1  13   3       28.12       26.86      1.10 o 
   0  13   3       33.88       29.66      1.43 o 
 -11   0   4       26.60       28.64      1.51 o 
 -10   0   4       50.86       53.75      3.06 o 
  -9   0   4       22.90       24.89      2.03 o 
  -8   0   4      213.31      207.27      7.33 o 
  -7   0   4     1164.98     1130.05     36.78 o 
  -6   0   4      320.50      329.37     11.07 o 
  -5   0   4       94.02       82.91      4.47 o 
  -4   0   4      299.16      279.36     10.00 o 
  -3   0   4        0.11        0.33      0.11 o 
  -2   0   4        2.55        3.09      0.16 o 
  -1   0   4       18.85       18.53      0.54 o 
   0   0   4       85.58       95.49      3.19 o 
   1   0   4      244.10      251.56      6.74 o 
   2   0   4      156.89      180.32      4.94 o 
   3   0   4        4.01        4.70      0.67 o 
   4   0   4      680.82      699.97     19.57 o 
   5   0   4        0.75        0.85      0.42 o 
   6   0   4       55.08       51.61      1.82 o 
   7   0   4        0.05        0.27      0.73 o 
 -11   1   4      142.25      156.44      5.57 o 
 -10   1   4       58.86       59.48      1.86 o 
  -9   1   4       19.83       19.36      0.76 o 
  -8   1   4        9.25        9.22      0.75 o 
  -7   1   4      338.44      339.10     10.36 o 
  -6   1   4      133.24      136.40      3.61 o 
  -5   1   4      103.08      103.68      4.72 o 
  -4   1   4       41.74       41.68      1.09 o 
  -3   1   4      112.33      113.45      2.22 o 
  -2   1   4      468.11      443.60      7.80 o 
  -1   1   4       73.41       78.45      1.47 o 
   0   1   4      966.35     1003.92     19.98 o 
   1   1   4      455.99      459.67      8.88 o 
   2   1   4       21.71       20.62      0.46 o 
   3   1   4      231.01      232.37      5.16 o 
   4   1   4      184.36      162.88      3.55 o 
   5   1   4      157.64      155.54      3.00 o 
   6   1   4        4.46        3.15      0.55 o 
   7   1   4        2.94        3.16      0.58 o 
 -10   2   4       13.80       15.65      1.00 o 
  -9   2   4        2.84        2.25      0.45 o 
  -8   2   4       41.20       38.54      1.12 o 
  -7   2   4      226.61      216.87      6.38 o 
  -6   2   4      107.05      108.51      3.71 o 
  -5   2   4      606.55      608.44     20.29 o 
  -4   2   4      212.27      216.60      6.58 o 
  -3   2   4       87.04       95.81      2.12 o 
  -2   2   4       36.92       37.40      0.96 o 
  -1   2   4       24.57       25.23      0.59 o 
   0   2   4     1115.44     1147.91     21.43 o 
   1   2   4      322.14      325.88     12.74 o 
   2   2   4       23.83       24.15      0.52 o 
   3   2   4       18.26       16.03      0.46 o 
   4   2   4       41.89       42.94      1.01 o 
   5   2   4       34.70       34.06      0.74 o 
   6   2   4        6.16        5.81      0.53 o 
   7   2   4        3.89        2.81      0.55 o 
 -10   3   4       38.71       34.99      1.24 o 
  -9   3   4       40.52       44.04      1.02 o 
  -8   3   4       20.83       17.12      0.60 o 
  -7   3   4       39.04       38.08      0.75 o 
  -6   3   4       61.56       62.95      1.79 o 
  -5   3   4        1.82        1.33      0.18 o 
  -4   3   4      123.98      142.69      3.95 o 
  -3   3   4       61.99       63.04      1.42 o 
  -2   3   4      632.85      665.03     15.44 o 
  -1   3   4       40.85       41.49      1.01 o 
   0   3   4        5.22        5.70      0.21 o 
   1   3   4      236.84      252.09      5.23 o 
   2   3   4      103.46      108.91      2.66 o 
   3   3   4       92.14       94.73      2.15 o 
   4   3   4      270.11      270.48      5.88 o 
   5   3   4       14.04       13.98      0.66 o 
   6   3   4        0.25        0.48      0.52 o 
   7   3   4        1.76        3.46      0.68 o 
 -10   4   4       20.10       19.38      0.91 o 
  -9   4   4       10.68        9.63      0.54 o 
  -8   4   4        5.60        3.74      0.27 o 
  -7   4   4       71.94       73.00      1.80 o 
  -6   4   4       27.41       25.87      0.63 o 
  -5   4   4      466.74      508.67     14.37 o 
  -4   4   4       84.76       85.81      1.91 o 
  -3   4   4      353.26      352.49      7.83 o 
  -2   4   4      193.63      207.83      5.55 o 
  -1   4   4       79.45       71.77      1.74 o 
   0   4   4      251.26      253.86      5.69 o 
   1   4   4       72.16       72.20      1.47 o 
   2   4   4        0.68        0.43      0.32 o 
   3   4   4       95.57       89.24      1.94 o 
   4   4   4        6.58        6.76      0.44 o 
   5   4   4       33.52       32.65      0.77 o 
   6   4   4       14.19       13.99      0.72 o 
   7   4   4        5.71        8.38      0.74 o 
 -10   5   4       14.05       15.95      0.88 o 
  -9   5   4        9.10        8.55      0.53 o 
  -8   5   4       72.42       75.77      1.62 o 
  -7   5   4        0.22       -0.10      0.24 o 
  -6   5   4       85.76       92.46      1.91 o 
  -5   5   4       70.27       73.21      1.93 o 
  -4   5   4      382.43      376.79      9.30 o 
  -3   5   4       22.30       20.38      0.49 o 
  -2   5   4      272.36      258.73      6.07 o 
  -1   5   4       89.70      100.05      1.95 o 
   0   5   4       20.08       16.81      0.51 o 
   1   5   4      141.31      137.26      2.97 o 
   2   5   4      118.36      121.48      2.79 o 
   3   5   4      106.14       97.98      3.30 o 
   4   5   4      182.88      190.31      4.29 o 
   5   5   4       52.09       52.22      1.34 o 
   6   5   4       38.10       38.62      1.34 o 
 -10   6   4       87.90       93.56      3.78 o 
  -9   6   4       59.34       67.06      1.90 o 
  -8   6   4       26.19       30.85      0.76 o 
  -7   6   4       79.66       71.41      1.40 o 
  -6   6   4        8.60       13.19      0.59 o 
  -5   6   4       46.85       43.20      0.93 o 
  -4   6   4      571.36      600.24     14.37 o 
  -3   6   4       80.12       84.96      2.48 o 
  -2   6   4      137.14      147.80      3.25 o 
  -1   6   4       12.13       18.46      0.43 o 
   0   6   4       80.78       91.31      1.89 o 
   1   6   4      155.38      153.07      3.25 o 
   2   6   4       56.89       55.47      1.13 o 
   3   6   4      125.79      124.77      3.06 o 
   4   6   4       15.44       16.19      0.62 o 
   5   6   4       20.01       20.39      0.91 o 
   6   6   4       59.35       59.83      2.48 o 
  -9   7   4       17.14       18.52      1.41 o 
  -8   7   4       13.27       13.58      0.56 o 
  -7   7   4       16.73       15.88      0.47 o 
  -6   7   4       17.85       22.20      0.68 o 
  -5   7   4      177.10      201.84      4.27 o 
  -4   7   4      338.86      347.64      9.67 o 
  -3   7   4      287.68      283.14      6.40 o 
  -2   7   4      147.23      157.81      4.66 o 
  -1   7   4      125.78      129.46      2.89 o 
   0   7   4      143.66      167.88      3.77 o 
   1   7   4      114.20      101.47      2.15 o 
   2   7   4      201.01      191.55      4.86 o 
   3   7   4      179.09      175.36      4.91 o 
   4   7   4       39.45       39.95      1.11 o 
   5   7   4       59.82       60.28      2.73 o 
   6   7   4        2.22        2.01      0.69 o 
  -9   8   4       16.06       18.66      1.10 o 
  -8   8   4       13.05       13.85      0.68 o 
  -7   8   4       15.79       18.75      0.59 o 
  -6   8   4       24.40       19.14      0.67 o 
  -5   8   4       78.25       75.80      1.72 o 
  -4   8   4      145.92      148.40      3.28 o 
  -3   8   4      224.33      221.84      4.85 o 
  -2   8   4      188.32      182.00      4.33 o 
  -1   8   4       62.71       60.62      1.36 o 
   0   8   4        1.69        1.68      0.31 o 
   1   8   4      183.59      180.34      4.45 o 
   2   8   4      266.74      254.26      5.05 o 
   3   8   4       35.55       32.73      0.95 o 
   4   8   4       19.39       22.16      0.87 o 
   5   8   4        1.93        1.44      0.56 o 
  -8   9   4       11.44       11.59      0.90 o 
  -7   9   4        7.30        7.80      0.67 o 
  -6   9   4       18.83       19.17      0.64 o 
  -5   9   4        1.55        0.67      0.43 o 
  -4   9   4       16.94       14.86      0.48 o 
  -3   9   4       52.19       49.19      1.07 o 
  -2   9   4      226.21      225.64      5.42 o 
  -1   9   4       37.66       35.75      1.02 o 
   0   9   4      123.16      132.88      3.13 o 
   1   9   4       33.09       28.86      1.06 o 
   2   9   4       43.27       44.47      1.35 o 
   3   9   4       22.22       21.86      0.91 o 
   4   9   4        7.39        6.57      0.58 o 
  -7  10   4        6.07        5.57      0.91 o 
  -6  10   4        0.05       -0.45      0.59 o 
  -5  10   4       11.22       11.62      0.56 o 
  -4  10   4       16.92       15.42      0.58 o 
  -3  10   4       43.33       41.25      1.46 o 
  -2  10   4        5.04        3.54      0.60 o 
  -1  10   4       22.21       21.21      1.01 o 
   0  10   4       44.51       42.07      1.22 o 
   1  10   4        6.70        6.82      0.54 o 
   2  10   4       10.99       10.54      0.60 o 
   3  10   4        0.66       -0.51      0.51 o 
   4  10   4        0.22        0.33      0.71 o 
  -6  11   4        2.01        2.42      0.78 o 
  -5  11   4       10.81       10.83      0.83 o 
  -4  11   4        3.71        3.48      0.57 o 
  -3  11   4        7.76        7.41      0.81 o 
  -2  11   4        8.40        7.36      1.00 o 
  -1  11   4        4.98        4.13      0.52 o 
   0  11   4        5.63        6.14      1.04 o 
   1  11   4        3.54        3.07      0.49 o 
   2  11   4        8.95       11.45      0.66 o 
   3  11   4       15.18       15.83      1.57 o 
  -5  12   4        2.42        2.94      0.87 o 
  -4  12   4        0.69        0.08      0.72 o 
  -3  12   4       44.98       41.32      2.43 o 
  -2  12   4       17.55       15.58      0.82 o 
  -1  12   4       28.12       27.53      1.13 o 
   0  12   4        1.61        1.74      0.62 o 
   1  12   4       27.32       27.36      1.49 o 
 -11   0   5       49.68       55.92      2.31 o 
 -10   0   5       39.17       37.38      3.83 o 
  -9   0   5        9.67        8.25      0.78 o 
  -8   0   5       10.45       10.88      0.71 o 
  -7   0   5      149.60      160.02      8.06 o 
  -6   0   5       12.19       13.61      0.92 o 
  -5   0   5        5.59        5.96      0.45 o 
  -4   0   5      117.36      106.62      3.79 o 
  -3   0   5      226.27      238.17      6.89 o 
  -2   0   5      119.23      126.76      5.59 o 
  -1   0   5      878.21      917.71     22.75 o 
   0   0   5      978.72     1036.73     30.32 o 
   1   0   5       32.44       35.09      0.96 o 
   2   0   5       57.30       59.73      1.94 o 
   3   0   5        2.33        2.42      0.47 o 
   4   0   5       82.66       73.77      3.81 o 
   5   0   5        9.18        9.52      1.03 o 
   6   0   5        4.60        4.30      0.90 o 
 -11   1   5       79.67       85.76      2.18 o 
 -10   1   5       19.38       20.64      0.84 o 
  -9   1   5       64.46       67.93      1.57 o 
  -8   1   5      201.83      191.01      5.94 o 
  -7   1   5      418.49      410.89     21.47 o 
  -6   1   5      175.57      171.88      6.57 o 
  -5   1   5       39.83       41.27      1.30 o 
  -4   1   5        4.80        4.06      0.14 o 
  -3   1   5        0.39        0.32      0.10 o 
  -2   1   5      103.55      104.73      2.41 o 
  -1   1   5      371.87      369.43      8.44 o 
   0   1   5       13.60       12.83      0.40 o 
   1   1   5      144.83      150.22      3.49 o 
   2   1   5      144.93      151.93      3.63 o 
   3   1   5      110.81      104.67      2.38 o 
   4   1   5      516.37      507.10     12.24 o 
   5   1   5       63.31       60.75      1.61 o 
   6   1   5       16.01       16.19      0.90 o 
 -11   2   5       60.66       68.02      2.65 o 
 -10   2   5        8.21        9.14      0.83 o 
  -9   2   5       51.73       52.44      1.82 o 
  -8   2   5      100.91      100.66      4.27 o 
  -7   2   5       97.76      103.16      3.81 o 
  -6   2   5       67.55       65.02      2.03 o 
  -5   2   5       14.13       11.72      0.51 o 
  -4   2   5      160.63      160.62      3.23 o 
  -3   2   5      225.72      237.10      4.80 o 
  -2   2   5      102.31      109.25      2.73 o 
  -1   2   5      138.56      127.91      2.49 o 
   0   2   5      400.15      387.44      7.92 o 
   1   2   5      429.13      440.38     13.88 o 
   2   2   5       92.00       80.82      2.07 o 
   3   2   5       63.21       66.21      1.49 o 
   4   2   5        0.58        1.70      0.51 o 
   5   2   5        9.39       10.19      0.56 o 
   6   2   5        3.69        3.74      0.59 o 
 -10   3   5        1.37        1.51      0.79 o 
  -9   3   5       17.84       16.97      1.27 o 
  -8   3   5       50.45       45.68      1.42 o 
  -7   3   5      141.02      135.81      5.49 o 
  -6   3   5       23.47       21.75      0.76 o 
  -5   3   5       18.95       17.98      0.53 o 
  -4   3   5       22.52       23.11      0.47 o 
  -3   3   5       16.11       15.16      0.36 o 
  -2   3   5      115.42      121.27      3.30 o 
  -1   3   5      104.17      101.38      1.89 o 
   0   3   5       46.94       49.78      0.88 o 
   1   3   5      479.21      474.87     13.75 o 
   2   3   5       39.79       40.25      1.24 o 
   3   3   5        3.05        2.38      0.69 o 
   4   3   5       19.38       21.36      1.34 o 
   5   3   5        0.33        0.51      0.65 o 
   6   3   5       14.00       13.45      1.43 o 
 -10   4   5        7.39        6.99      1.08 o 
  -9   4   5       18.38       19.91      2.42 o 
  -8   4   5        0.06        0.07      0.34 o 
  -7   4   5        4.09        4.03      0.31 o 
  -6   4   5       44.16       41.19      1.01 o 
  -5   4   5       89.95       85.83      1.74 o 
  -4   4   5      225.73      239.96      6.44 o 
  -3   4   5      136.56      128.63      2.20 o 
  -2   4   5       14.36       13.36      0.33 o 
  -1   4   5       40.74       42.20      0.84 o 
   0   4   5      187.25      196.19      4.17 o 
   1   4   5       59.73       62.16      1.43 o 
   2   4   5      160.60      150.56      4.45 o 
   3   4   5        7.26        7.44      0.61 o 
   4   4   5       25.50       28.02      0.71 o 
   5   4   5       82.33       83.45      2.56 o 
   6   4   5        0.85        2.83      0.54 o 
 -10   5   5       98.38      111.54      4.70 o 
  -9   5   5       15.58       17.01      1.63 o 
  -8   5   5       13.47       14.83      0.42 o 
  -7   5   5       99.12      104.98      2.55 o 
  -6   5   5      142.56      139.76      3.28 o 
  -5   5   5       92.41       98.80      2.37 o 
  -4   5   5        7.67       10.54      0.36 o 
  -3   5   5       85.41       90.40      2.12 o 
  -2   5   5      321.64      317.52      8.17 o 
  -1   5   5       72.97       75.91      1.49 o 
   0   5   5       12.07       12.09      0.37 o 
   1   5   5       59.58       63.04      1.72 o 
   2   5   5        2.30        2.34      1.00 o 
   3   5   5        1.10       -0.50      0.78 o 
   4   5   5       26.61       30.81      1.20 o 
   5   5   5       97.59      103.61      2.89 o 
 -10   6   5       82.76       91.12      3.63 o 
  -9   6   5       43.09       45.73      1.44 o 
  -8   6   5       11.17       13.41      1.48 o 
  -7   6   5       19.96       15.34      0.43 o 
  -6   6   5       85.60       77.42      1.98 o 
  -5   6   5       73.31       72.60      1.48 o 
  -4   6   5      106.59      106.56      2.38 o 
  -3   6   5      150.97      145.76      5.03 o 
  -2   6   5      834.10      882.80     23.72 o 
  -1   6   5       36.50       41.76      0.86 o 
   0   6   5      102.54      115.14      2.60 o 
   1   6   5       68.29       59.43      1.39 o 
   2   6   5       98.48       97.27      2.63 o 
   3   6   5      105.22       94.80      4.21 o 
   4   6   5       73.49       77.24      2.39 o 
   5   6   5       26.21       29.11      1.58 o 
  -9   7   5        8.60       10.43      0.81 o 
  -8   7   5       22.52       23.88      0.78 o 
  -7   7   5       51.70       45.79      1.07 o 
  -6   7   5       33.43       39.11      1.04 o 
  -5   7   5      242.52      240.75      5.07 o 
  -4   7   5      214.36      218.33      6.66 o 
  -3   7   5      462.65      464.31     15.50 o 
  -2   7   5      113.66      111.28      2.79 o 
  -1   7   5      135.23      109.66      2.47 o 
   0   7   5      114.47      122.32      4.08 o 
   1   7   5       74.07       69.53      1.69 o 
   2   7   5       94.36       84.85      3.25 o 
   3   7   5       33.97       31.76      1.71 o 
   4   7   5       16.36       15.70      0.71 o 
   5   7   5       84.72       97.05      2.99 o 
  -8   8   5       83.31       93.22      2.90 o 
  -7   8   5        4.65        5.22      0.41 o 
  -6   8   5        0.96        1.74      0.34 o 
  -5   8   5      158.69      165.72      3.84 o 
  -4   8   5       50.11       52.05      1.22 o 
  -3   8   5      119.94      123.27      3.05 o 
  -2   8   5       32.96       30.70      1.08 o 
  -1   8   5       44.98       53.80      1.38 o 
   0   8   5       33.45       36.44      1.06 o 
   1   8   5      142.66      134.26      5.02 o 
   2   8   5        0.79        1.06      0.72 o 
   3   8   5        9.44        8.74      0.52 o 
   4   8   5       63.60       63.00      2.00 o 
  -8   9   5       69.91       75.03      2.49 o 
  -7   9   5       49.97       51.12      1.76 o 
  -6   9   5       44.53       44.78      1.39 o 
  -5   9   5       11.08       10.97      0.47 o 
  -4   9   5       17.31       16.70      0.59 o 
  -3   9   5      156.78      153.66      5.82 o 
  -2   9   5       27.77       23.89      0.84 o 
  -1   9   5       25.42       28.97      0.90 o 
   0   9   5       26.02       24.70      0.92 o 
   1   9   5       17.86       18.18      0.98 o 
   2   9   5       11.42       10.87      0.52 o 
   3   9   5       36.83       35.99      1.38 o 
  -7  10   5       17.75       19.99      0.92 o 
  -6  10   5        1.14        2.45      1.67 o 
  -5  10   5       23.86       23.28      1.14 o 
  -4  10   5       28.87       28.26      0.96 o 
  -3  10   5       15.75       16.43      0.92 o 
  -2  10   5       12.31       12.74      0.92 o 
  -1  10   5        9.60        9.09      0.95 o 
   0  10   5        3.64        2.96      0.64 o 
   1  10   5       42.27       42.49      1.74 o 
   2  10   5        2.47        1.94      0.57 o 
   3  10   5        6.47        5.35      1.14 o 
  -6  11   5        6.68        7.85      1.60 o 
  -5  11   5       50.03       51.77      2.00 o 
  -4  11   5        6.50        8.03      1.16 o 
  -3  11   5       19.04       16.79      1.09 o 
  -2  11   5       12.84       12.34      0.67 o 
  -1  11   5        3.58        5.46      0.99 o 
   0  11   5       30.25       30.70      1.23 o 
   1  11   5        4.69        4.64      0.56 o 
  -4  12   5       73.72       82.91      3.22 o 
  -3  12   5        7.16        7.02      0.73 o 
  -2  12   5        3.35        5.18      0.92 o 
  -1  12   5        7.05        8.64      0.96 o 
 -11   0   6        5.29        3.93      1.04 o 
 -10   0   6       23.06       23.56      1.61 o 
  -9   0   6       15.43       14.45      1.07 o 
  -8   0   6      221.74      240.26     13.34 o 
  -7   0   6        7.45        6.84      0.68 o 
  -6   0   6       33.71       32.39      1.69 o 
  -5   0   6        1.56        0.88      0.43 o 
  -4   0   6        2.10        2.39      0.18 o 
  -3   0   6        1.89        1.62      0.19 o 
  -2   0   6       14.52       15.46      0.86 o 
  -1   0   6        6.44        5.92      0.37 o 
   0   0   6      198.43      198.15      9.47 o 
   1   0   6        6.10        7.37      0.46 o 
   2   0   6      198.15      178.05      5.75 o 
   3   0   6       78.05       74.79      2.55 o 
   4   0   6        1.98        1.44      1.11 o 
   5   0   6        0.31        0.59      0.93 o 
 -11   1   6       30.33       33.06      2.14 o 
 -10   1   6       26.10       26.39      1.24 o 
  -9   1   6      123.99      130.74      4.80 o 
  -8   1   6       67.45       63.78      2.91 o 
  -7   1   6       57.31       52.25      3.01 o 
  -6   1   6      108.52      120.12      3.82 o 
  -5   1   6      119.00      112.02      2.66 o 
  -4   1   6      117.71      119.25      2.47 o 
  -3   1   6       59.48       56.99      0.98 o 
  -2   1   6       23.24       19.48      0.47 o 
  -1   1   6      113.91      120.01      2.36 o 
   0   1   6       77.35       77.46      2.07 o 
   1   1   6       77.42       80.08      1.81 o 
   2   1   6        4.66        3.42      0.39 o 
   3   1   6       85.39       87.66      2.64 o 
   4   1   6       31.25       29.54      1.51 o 
   5   1   6        2.17        2.13      0.53 o 
 -10   2   6       40.59       42.27      1.91 o 
  -9   2   6        2.06        2.08      0.64 o 
  -8   2   6       18.31       19.61      0.75 o 
  -7   2   6      251.85      250.46      8.80 o 
  -6   2   6      128.94      126.04      4.02 o 
  -5   2   6       39.54       39.58      0.89 o 
  -4   2   6       78.83       78.38      1.96 o 
  -3   2   6      217.47      220.41      4.81 o 
  -2   2   6       58.10       57.53      1.23 o 
  -1   2   6        7.92        8.56      0.25 o 
   0   2   6      399.97      405.21      7.36 o 
   1   2   6      214.26      205.69      4.93 o 
   2   2   6      100.89       93.02      2.98 o 
   3   2   6       20.56       18.89      0.63 o 
   4   2   6       18.64       18.12      0.78 o 
   5   2   6        1.54        0.22      0.57 o 
 -10   3   6       28.33       32.75      2.44 o 
  -9   3   6       41.05       42.44      1.63 o 
  -8   3   6       33.67       30.74      1.09 o 
  -7   3   6       85.13       86.43      2.44 o 
  -6   3   6      126.31      121.66      2.59 o 
  -5   3   6       27.30       26.77      0.54 o 
  -4   3   6       56.45       55.40      1.19 o 
  -3   3   6      124.84      126.84      2.42 o 
  -2   3   6       37.81       36.95      0.96 o 
  -1   3   6      105.16      106.11      2.15 o 
   0   3   6      580.78      579.44     11.71 o 
   1   3   6      149.79      148.61      3.20 o 
   2   3   6      132.29      130.00      3.40 o 
   3   3   6       34.21       32.59      1.12 o 
   4   3   6       22.78       19.46      1.08 o 
   5   3   6        5.71        5.94      0.62 o 
 -10   4   6       27.86       28.98      1.47 o 
  -9   4   6       94.16       96.14      3.31 o 
  -8   4   6       43.94       40.11      2.01 o 
  -7   4   6      176.54      159.90      4.04 o 
  -6   4   6      221.86      209.68      4.77 o 
  -5   4   6      152.90      151.98      3.58 o 
  -4   4   6      104.67      111.54      2.37 o 
  -3   4   6      291.04      288.12      6.18 o 
  -2   4   6      281.02      292.75      7.76 o 
  -1   4   6      249.53      253.10      4.61 o 
   0   4   6       77.26       69.37      1.58 o 
   1   4   6        4.81        8.24      0.45 o 
   2   4   6       14.34       15.77      0.65 o 
   3   4   6       29.16       30.08      1.20 o 
   4   4   6       55.40       59.25      2.47 o 
   5   4   6       36.74       43.45      1.29 o 
 -10   5   6       54.05       56.76      3.58 o 
  -9   5   6        4.54        3.87      0.42 o 
  -8   5   6        7.63        7.35      0.40 o 
  -7   5   6        4.12        3.04      0.21 o 
  -6   5   6        7.09        6.11      0.20 o 
  -5   5   6        3.12        2.63      0.35 o 
  -4   5   6        0.73        1.44      0.30 o 
  -3   5   6      410.85      419.63      7.88 o 
  -2   5   6      260.92      262.65      6.15 o 
  -1   5   6       53.53       46.92      0.98 o 
   0   5   6       89.23       89.65      2.09 o 
   1   5   6       84.03      100.44      2.55 o 
   2   5   6       78.99       70.42      4.35 o 
   3   5   6       15.30       18.03      1.02 o 
   4   5   6       41.20       43.63      1.22 o 
  -9   6   6        6.97        7.80      0.76 o 
  -8   6   6       15.64       13.87      0.95 o 
  -7   6   6       29.32       27.75      0.64 o 
  -6   6   6      148.41      137.42      2.51 o 
  -5   6   6       76.16       71.23      1.77 o 
  -4   6   6       38.08       34.75      0.87 o 
  -3   6   6      252.31      244.90      5.18 o 
  -2   6   6       80.36       80.90      1.78 o 
  -1   6   6       53.42       53.43      1.29 o 
   0   6   6       15.96       13.19      0.50 o 
   1   6   6       57.42       50.63      1.71 o 
   2   6   6       29.80       29.01      1.09 o 
   3   6   6        4.27        3.68      1.27 o 
   4   6   6       24.40       26.73      1.12 o 
  -9   7   6        4.46        4.45      0.81 o 
  -8   7   6        5.65        4.32      0.49 o 
  -7   7   6       31.06       32.66      0.97 o 
  -6   7   6       12.84       12.28      0.38 o 
  -5   7   6       51.01       48.87      1.70 o 
  -4   7   6       87.87       86.38      2.60 o 
  -3   7   6       30.63       28.07      0.94 o 
  -2   7   6       12.70       13.25      0.49 o 
  -1   7   6        4.72        7.53      0.58 o 
   0   7   6       27.24       29.16      1.09 o 
   1   7   6        5.80        4.10      0.50 o 
   2   7   6       50.68       53.29      2.86 o 
   3   7   6        7.28        6.41      0.89 o 
   4   7   6       32.20       35.42      1.18 o 
  -8   8   6       61.89       66.07      2.53 o 
  -7   8   6        0.45        0.45      0.46 o 
  -6   8   6       51.99       53.46      2.53 o 
  -5   8   6       41.75       37.29      2.12 o 
  -4   8   6       16.03       15.16      1.48 o 
  -3   8   6       43.95       41.43      1.33 o 
  -2   8   6       79.97       82.16      3.20 o 
  -1   8   6       50.70       60.32      2.06 o 
   0   8   6       21.70       21.82      1.22 o 
   1   8   6       13.74       13.87      0.63 o 
   2   8   6       77.44       83.01      2.94 o 
   3   8   6      103.64      100.23      3.24 o 
  -7   9   6       18.51       23.01      1.02 o 
  -6   9   6       40.13       36.29      1.28 o 
  -5   9   6      114.27      119.52      3.64 o 
  -4   9   6       90.27       91.48      3.93 o 
  -3   9   6       35.50       34.66      1.63 o 
  -2   9   6       37.21       42.07      1.56 o 
  -1   9   6       45.96       38.58      1.27 o 
   0   9   6       32.23       34.33      1.12 o 
   1   9   6       55.18       55.88      3.25 o 
   2   9   6       23.79       22.82      1.70 o 
  -6  10   6        1.44        0.92      1.07 o 
  -5  10   6       95.05       99.47      3.83 o 
  -4  10   6      112.67      123.08      4.93 o 
  -3  10   6       20.06       19.37      0.99 o 
  -2  10   6        0.44       -0.87      0.87 o 
  -1  10   6        4.08        4.14      0.67 o 
   0  10   6       21.44       27.03      1.35 o 
   1  10   6        0.03       -0.45      0.82 o 
  -5  11   6       77.77       85.01      2.98 o 
  -4  11   6       38.31       43.48      1.84 o 
  -3  11   6       14.20       16.33      1.16 o 
  -2  11   6        0.03        0.16      1.00 o 
  -1  11   6       18.87       14.56      1.31 o 
   0  11   6       10.09       11.03      1.04 o 
 -10   0   7       15.69       13.65      1.30 o 
  -9   0   7        3.78        4.62      0.92 o 
  -8   0   7       20.73       20.02      1.37 o 
  -7   0   7       30.42       31.11      1.60 o 
  -6   0   7       30.06       30.90      1.09 o 
  -5   0   7        0.81        1.24      0.24 o 
  -4   0   7       16.16       16.03      0.44 o 
  -3   0   7       99.68      114.88      7.00 o 
  -2   0   7        5.47        4.75      0.27 o 
  -1   0   7      160.17      156.00      4.83 o 
   0   0   7       40.33       44.91      1.44 o 
   1   0   7        6.93        8.15      0.59 o 
   2   0   7       31.73       28.35      1.19 o 
   3   0   7        1.00        0.00      2.07 o 
   4   0   7        0.09       -0.04      0.92 o 
 -10   1   7       48.09       45.61      2.28 o 
  -9   1   7       15.99       15.60      0.93 o 
  -8   1   7       51.63       51.39      2.05 o 
  -7   1   7       20.83       22.00      0.76 o 
  -6   1   7      110.70      109.15      2.80 o 
  -5   1   7       34.76       37.03      0.93 o 
  -4   1   7       15.65       15.81      0.42 o 
  -3   1   7       56.67       52.20      1.30 o 
  -2   1   7      114.30      106.69      2.60 o 
  -1   1   7      125.01      122.55      2.94 o 
   0   1   7        7.57        7.67      0.38 o 
   1   1   7       18.31       18.08      0.64 o 
   2   1   7       25.03       24.23      1.00 o 
   3   1   7        9.41        8.65      0.87 o 
   4   1   7        9.12        6.50      1.72 o 
 -10   2   7        9.02        9.75      1.86 o 
  -9   2   7       42.22       44.42      3.25 o 
  -8   2   7       42.02       42.52      1.59 o 
  -7   2   7      277.60      287.70     10.22 o 
  -6   2   7       19.53       18.09      0.49 o 
  -5   2   7        4.74        3.87      0.26 o 
  -4   2   7        4.62        5.40      0.42 o 
  -3   2   7      100.68      104.28      2.24 o 
  -2   2   7      105.81      105.78      2.58 o 
  -1   2   7       74.11       71.16      1.28 o 
   0   2   7      342.34      333.13      7.52 o 
   1   2   7       53.87       62.77      1.75 o 
   2   2   7       27.12       25.64      0.76 o 
   3   2   7       51.92       48.03      2.18 o 
   4   2   7        1.56        2.57      0.79 o 
 -10   3   7       26.62       31.21      1.55 o 
  -9   3   7       15.36       13.51      0.99 o 
  -8   3   7       19.71       20.21      2.15 o 
  -7   3   7      110.03      106.70      2.77 o 
  -6   3   7      116.67      110.60      3.07 o 
  -5   3   7       23.67       24.87      0.72 o 
  -4   3   7      271.96      262.23      6.08 o 
  -3   3   7      139.55      140.76      3.55 o 
  -2   3   7       14.83       12.87      0.45 o 
  -1   3   7      202.94      204.63      3.62 o 
   0   3   7      226.89      229.71      5.16 o 
   1   3   7       26.37       25.18      1.27 o 
   2   3   7       40.22       38.03      1.61 o 
   3   3   7       22.90       21.32      0.90 o 
   4   3   7       83.97       86.13      4.85 o 
 -10   4   7       69.41       75.04      3.40 o 
  -9   4   7        3.57        4.34      0.61 o 
  -8   4   7       26.59       23.05      0.76 o 
  -7   4   7       75.24       72.75      1.67 o 
  -6   4   7       67.53       63.04      3.02 o 
  -5   4   7      171.88      171.34      3.65 o 
  -4   4   7        2.78        3.04      0.34 o 
  -3   4   7       74.02       75.01      1.53 o 
  -2   4   7       43.14       39.08      0.82 o 
  -1   4   7       26.62       24.06      0.86 o 
   0   4   7      248.46      252.22      5.46 o 
   1   4   7       88.73       73.35      2.08 o 
   2   4   7        8.58        6.79      0.59 o 
   3   4   7        5.66        6.47      0.71 o 
   4   4   7       87.84      100.77      4.74 o 
  -9   5   7        7.01        8.47      1.89 o 
  -8   5   7       62.81       69.01      2.08 o 
  -7   5   7      145.20      139.59      2.83 o 
  -6   5   7       24.46       25.37      0.91 o 
  -5   5   7       18.20       18.82      1.04 o 
  -4   5   7       15.76       14.50      0.45 o 
  -3   5   7      533.45      529.92     12.81 o 
  -2   5   7       22.32       20.75      0.59 o 
  -1   5   7       91.86       93.48      2.06 o 
   0   5   7       14.68       14.44      0.52 o 
   1   5   7       14.35       11.55      1.80 o 
   2   5   7        6.92        5.25      0.81 o 
   3   5   7       14.25       15.70      2.36 o 
  -9   6   7        3.63        4.35      1.18 o 
  -8   6   7        4.06        3.69      0.62 o 
  -7   6   7       18.17       15.45      1.31 o 
  -6   6   7       16.85       15.84      0.60 o 
  -5   6   7       28.77       30.11      1.03 o 
  -4   6   7      102.99      109.66      3.12 o 
  -3   6   7       23.37       20.01      0.96 o 
  -2   6   7       14.38       13.40      0.63 o 
  -1   6   7       80.39       85.26      2.40 o 
   0   6   7       38.81       37.57      1.13 o 
   1   6   7       18.32       18.29      0.73 o 
   2   6   7       57.74       59.92      2.95 o 
   3   6   7       24.95       26.50      2.02 o 
  -8   7   7        0.25       -0.37      0.73 o 
  -7   7   7       51.52       50.58      1.81 o 
  -6   7   7        1.29        1.32      0.55 o 
  -5   7   7       18.84       18.94      1.95 o 
  -4   7   7       11.99       12.05      0.88 o 
  -3   7   7      154.20      153.14      5.11 o 
  -2   7   7        2.26        3.52      0.60 o 
  -1   7   7       14.39       15.75      0.98 o 
   0   7   7        4.46        5.72      0.47 o 
   1   7   7       15.58       16.48      0.89 o 
   2   7   7        8.59        9.37      1.50 o 
  -8   8   7        4.51        5.79      1.29 o 
  -7   8   7        2.98        2.01      0.56 o 
  -6   8   7       28.29       28.55      1.19 o 
  -5   8   7        8.93        7.27      0.72 o 
  -4   8   7        5.80        5.22      0.72 o 
  -3   8   7       28.51       25.52      1.29 o 
  -2   8   7        0.36        1.22      0.60 o 
  -1   8   7       15.02       14.12      0.92 o 
   0   8   7        1.54        0.68      1.26 o 
   1   8   7       61.52       64.89      2.50 o 
   2   8   7       87.00       93.42      5.73 o 
  -7   9   7        2.24        2.17      1.01 o 
  -6   9   7       41.75       43.56      1.65 o 
  -5   9   7      124.98      138.25      5.24 o 
  -4   9   7       25.76       29.59      2.20 o 
  -3   9   7        5.89        5.37      1.05 o 
  -2   9   7       15.44       16.20      1.17 o 
  -1   9   7        4.26        3.04      0.92 o 
   0   9   7        3.53        2.25      1.39 o 
   1   9   7       20.61       24.95      1.39 o 
  -5  10   7        3.19        2.70      1.02 o 
  -4  10   7       24.19       25.37      1.27 o 
  -3  10   7       57.45       56.83      2.64 o 
  -2  10   7        2.92        3.73      0.87 o 
  -1  10   7        1.50        1.40      0.94 o 
 -10   0   8       12.25       11.21      1.26 o 
  -9   0   8       27.65       28.41      2.34 o 
  -8   0   8       11.60       10.73      0.85 o 
  -7   0   8       65.71       65.45      3.22 o 
  -6   0   8        2.23        1.18      0.77 o 
  -5   0   8       12.73       12.64      1.03 o 
  -4   0   8       96.48       92.43      2.62 o 
  -3   0   8      138.73      139.19      4.08 o 
  -2   0   8       26.15       28.03      1.00 o 
  -1   0   8        8.66        8.95      0.57 o 
   0   0   8       16.05       15.78      0.87 o 
   1   0   8       37.92       38.92      1.62 o 
   2   0   8        1.02       -0.06      1.80 o 
   3   0   8        3.85        2.83      1.02 o 
 -10   1   8        3.43        3.11      1.08 o 
  -9   1   8       31.27       32.21      1.75 o 
  -8   1   8       54.18       57.53      1.79 o 
  -7   1   8      163.65      168.52      6.03 o 
  -6   1   8       63.65       63.28      1.60 o 
  -5   1   8       23.72       25.58      0.54 o 
  -4   1   8       27.26       26.99      0.48 o 
  -3   1   8      214.71      207.05      4.13 o 
  -2   1   8      258.90      266.43      4.87 o 
  -1   1   8       73.17       72.70      1.96 o 
   0   1   8      101.47      113.62      2.98 o 
   1   1   8       23.63       23.50      0.72 o 
   2   1   8        1.72        2.59      0.75 o 
   3   1   8        8.03        7.97      1.31 o 
 -10   2   8       23.80       25.91      2.30 o 
  -9   2   8       36.26       39.75      1.75 o 
  -8   2   8        9.91       10.42      0.98 o 
  -7   2   8      214.59      223.51      5.41 o 
  -6   2   8      170.78      165.96      4.24 o 
  -5   2   8        7.40        8.18      0.31 o 
  -4   2   8       54.71       56.82      1.18 o 
  -3   2   8       25.99       21.85      0.47 o 
  -2   2   8       43.16       38.75      0.87 o 
  -1   2   8       55.17       54.05      1.52 o 
   0   2   8       25.86       30.20      1.48 o 
   1   2   8        6.52        8.81      0.60 o 
   2   2   8        9.91        8.22      1.50 o 
   3   2   8       11.96       13.81      1.80 o 
 -10   3   8       13.07       13.62      1.63 o 
  -9   3   8        9.04        9.90      1.50 o 
  -8   3   8        2.07        1.14      0.69 o 
  -7   3   8       37.14       35.95      0.91 o 
  -6   3   8        0.07        0.67      0.37 o 
  -5   3   8        5.13        5.04      0.34 o 
  -4   3   8       64.35       63.57      1.46 o 
  -3   3   8       74.83       74.97      1.86 o 
  -2   3   8       92.92       85.07      1.87 o 
  -1   3   8      133.11      140.44      3.61 o 
   0   3   8       14.17       11.69      1.23 o 
   1   3   8       35.74       38.35      1.75 o 
   2   3   8       33.00       33.48      1.26 o 
   3   3   8        8.04        9.82      0.99 o 
  -9   4   8       18.38       16.97      1.56 o 
  -8   4   8       14.85       12.75      0.56 o 
  -7   4   8        8.78        9.91      0.97 o 
  -6   4   8       33.68       32.05      2.10 o 
  -5   4   8       20.86       19.23      0.74 o 
  -4   4   8       77.29       74.29      1.58 o 
  -3   4   8       53.11       55.79      1.74 o 
  -2   4   8       20.10       20.60      0.92 o 
  -1   4   8      119.19      113.59      2.58 o 
   0   4   8       24.42       23.29      0.97 o 
   1   4   8       12.79       11.43      0.69 o 
   2   4   8       17.35       17.05      1.33 o 
  -9   5   8        8.61        8.15      1.50 o 
  -8   5   8       16.88       16.46      0.90 o 
  -7   5   8       15.19       16.25      0.81 o 
  -6   5   8       10.28       11.08      0.48 o 
  -5   5   8        6.11        6.54      0.41 o 
  -4   5   8      138.67      132.82      3.64 o 
  -3   5   8       28.48       25.83      0.77 o 
  -2   5   8      104.06      103.65      3.06 o 
  -1   5   8       61.33       63.13      1.52 o 
   0   5   8       66.77       66.04      2.47 o 
   1   5   8       20.20       19.66      1.60 o 
  -8   6   8        9.71        9.50      1.44 o 
  -7   6   8       15.29       14.03      0.98 o 
  -6   6   8       58.75       58.26      2.83 o 
  -5   6   8      103.58       94.78      5.04 o 
  -4   6   8       16.10       14.97      0.78 o 
  -3   6   8        6.07        6.24      0.62 o 
  -2   6   8       11.07        9.33      0.78 o 
  -1   6   8        0.75        1.16      0.64 o 
   0   6   8       97.88      101.63      4.11 o 
   1   6   8       33.04       29.28      1.83 o 
  -8   7   8       22.31       25.15      1.37 o 
  -7   7   8       10.99        9.98      0.68 o 
  -6   7   8       14.56       13.99      2.83 o 
  -5   7   8        5.97        8.98      1.30 o 
  -4   7   8       48.41       43.94      1.26 o 
  -3   7   8       23.38       20.98      1.01 o 
  -2   7   8       58.50       60.84      2.76 o 
  -1   7   8       33.76       34.98      2.37 o 
   0   7   8       52.86       61.59      2.77 o 
   1   7   8       57.56       63.91      3.68 o 
  -7   8   8       17.58       16.19      1.77 o 
  -6   8   8        7.53       10.32      1.08 o 
  -5   8   8       48.16       49.15      3.22 o 
  -4   8   8        1.76        1.77      1.29 o 
  -3   8   8       62.57       59.35      2.22 o 
  -2   8   8       71.84       79.89      4.09 o 
  -1   8   8       54.00       60.04      2.72 o 
   0   8   8       30.10       36.14      1.60 o 
  -6   9   8       45.24       40.87      3.16 o 
  -5   9   8      200.65      222.68     14.55 o 
  -4   9   8        7.16        8.26      0.99 o 
  -3   9   8        4.53        3.81      0.86 o 
  -2   9   8       42.85       47.30      3.11 o 
  -9   0   9       57.67       55.38      3.25 o 
  -8   0   9       36.39       36.62      2.48 o 
  -7   0   9      586.92      644.55     22.62 o 
  -6   0   9      210.80      221.06      7.34 o 
  -5   0   9       32.88       32.07      0.87 o 
  -4   0   9        2.09        1.42      0.33 o 
  -3   0   9      394.58      396.70     19.65 o 
  -2   0   9        7.43        8.86      1.52 o 
  -1   0   9        8.82        6.84      1.04 o 
   0   0   9        0.00       -0.85      0.85 o 
   1   0   9       45.22       47.45      6.07 o 
  -9   1   9        4.24        6.40      1.68 o 
  -8   1   9       13.54       11.77      1.77 o 
  -7   1   9        4.86        7.19      1.34 o 
  -6   1   9       72.74       74.55      2.65 o 
  -5   1   9       18.46       20.55      0.50 o 
  -4   1   9       57.78       55.99      1.19 o 
  -3   1   9      117.49      111.53      2.12 o 
  -2   1   9       46.41       42.09      1.61 o 
  -1   1   9        7.20        6.33      0.46 o 
   0   1   9      124.45      130.08      4.29 o 
   1   1   9       68.91       76.98      5.18 o 
  -9   2   9       24.16       26.33      1.75 o 
  -8   2   9       12.69       11.26      1.08 o 
  -7   2   9      133.74      129.71      5.20 o 
  -6   2   9       49.49       49.05      1.94 o 
  -5   2   9       31.83       32.52      0.73 o 
  -4   2   9       20.34       21.43      0.58 o 
  -3   2   9      153.12      152.64      2.97 o 
  -2   2   9       16.96       15.62      0.49 o 
  -1   2   9        5.69        5.45      0.45 o 
   0   2   9       20.11       21.97      0.90 o 
   1   2   9        6.21        4.25      1.39 o 
  -9   3   9        2.63        1.04      1.23 o 
  -8   3   9       27.06       26.12      1.83 o 
  -7   3   9        7.15        6.48      1.21 o 
  -6   3   9      117.80      117.98      2.71 o 
  -5   3   9        4.70        6.12      0.42 o 
  -4   3   9        2.46        2.23      0.41 o 
  -3   3   9       10.73       11.40      0.64 o 
  -2   3   9       18.02       18.17      0.56 o 
  -1   3   9       16.20       16.11      0.72 o 
   0   3   9       15.73       15.17      1.48 o 
   1   3   9        7.26        6.06      0.86 o 
  -9   4   9        8.47        9.29      1.45 o 
  -8   4   9        9.09        9.07      1.30 o 
  -7   4   9       42.45       37.37      3.32 o 
  -6   4   9       30.64       28.25      1.26 o 
  -5   4   9       23.39       22.01      0.93 o 
  -4   4   9        9.99        9.26      0.64 o 
  -3   4   9       18.44       20.23      0.75 o 
  -2   4   9       17.88       18.83      1.01 o 
  -1   4   9        3.43        2.65      0.65 o 
   0   4   9        4.22        2.67      1.30 o 
   1   4   9        8.69        9.57      1.11 o 
  -8   5   9        2.60        0.37      1.41 o 
  -7   5   9        7.73       11.01      1.38 o 
  -6   5   9        6.90        7.38      0.91 o 
  -5   5   9        0.74        0.59      0.50 o 
  -4   5   9       58.14       50.35      4.35 o 
  -3   5   9        6.05        5.91      1.65 o 
  -2   5   9       28.87       29.60      1.21 o 
  -1   5   9       39.75       38.56      1.64 o 
   0   5   9       19.00       15.79      1.57 o 
  -8   6   9        9.00        8.63      1.64 o 
  -7   6   9        8.36       10.33      1.50 o 
  -6   6   9       31.49       33.65      2.01 o 
  -5   6   9       44.63       37.55      2.60 o 
  -4   6   9       99.21      102.07      3.90 o 
  -3   6   9       19.39       23.51      1.13 o 
  -2   6   9       61.04       66.31      2.65 o 
  -1   6   9        1.28        1.10      0.93 o 
   0   6   9      101.90      113.96      6.31 o 
  -7   7   9        6.07       10.13      1.67 o 
  -6   7   9        7.98        8.30      2.65 o 
  -5   7   9       58.46       59.61      2.95 o 
  -4   7   9       35.76       34.38      1.75 o 
  -3   7   9       11.22       11.82      1.35 o 
  -2   7   9      103.08      117.37      7.48 o 
  -1   7   9       74.77       82.44      4.02 o 
  -5   8   9        7.39        9.67      1.97 o 
  -4   8   9       26.50       28.10      1.43 o 
  -3   8   9       15.18       14.79      1.84 o 
  -8   0  10       79.23       73.51      4.55 o 
  -7   0  10       55.58       54.25      2.79 o 
  -6   0  10       73.94       74.21      3.52 o 
  -5   0  10        0.13        0.27      0.44 o 
  -4   0  10       48.48       47.16      2.35 o 
  -3   0  10        0.08        1.16      0.70 o 
  -2   0  10       13.72       11.55      1.27 o 
  -1   0  10        0.79       -0.04      1.29 o 
  -8   1  10       16.13       15.33      1.31 o 
  -7   1  10       40.32       41.67      2.79 o 
  -6   1  10       40.50       41.13      1.81 o 
  -5   1  10       75.29       71.27      2.53 o 
  -4   1  10       20.67       18.88      0.57 o 
  -3   1  10       21.47       20.52      0.98 o 
  -2   1  10      101.58      102.28      3.47 o 
  -1   1  10       11.10       11.45      0.87 o 
  -8   2  10       31.80       31.62      2.51 o 
  -7   2  10      161.14      163.44      9.49 o 
  -6   2  10       72.94       69.30      2.90 o 
  -5   2  10        2.88        2.66      0.78 o 
  -4   2  10       23.94       24.67      0.81 o 
  -3   2  10       22.35       21.22      0.76 o 
  -2   2  10       17.15       16.61      1.02 o 
  -1   2  10        8.73        8.54      1.21 o 
  -8   3  10        5.90        6.61      1.21 o 
  -7   3  10       39.66       40.21      2.98 o 
  -6   3  10        6.70        6.84      1.29 o 
  -5   3  10       23.79       21.88      1.26 o 
  -4   3  10        2.89        2.48      0.80 o 
  -3   3  10       15.58       13.43      0.73 o 
  -2   3  10       17.23       15.53      1.44 o 
  -1   3  10        2.43        2.59      0.81 o 
  -7   4  10        1.98        4.47      1.21 o 
  -6   4  10        1.89        2.07      0.79 o 
  -5   4  10        3.92        2.68      1.46 o 
  -4   4  10        4.80        4.18      0.74 o 
  -3   4  10        4.60        5.04      2.20 o 
  -2   4  10       11.60       12.14      0.96 o 
  -7   5  10        7.74       10.93      1.49 o 
  -6   5  10       16.30       13.23      1.04 o 
  -5   5  10        0.08       -1.16      1.16 o 
  -4   5  10        0.99        0.23      1.19 o 
  -3   5  10       46.01       52.15      2.08 o 
  -2   5  10      138.55      140.59      6.57 o 
  -5   6  10        7.48        6.83      1.38 o 
  -4   6  10        8.34        7.96      1.46 o 
  -5   0  11       39.26       37.63      2.37 o 
  -4   0  11       38.27       40.37      2.37 o 
  -5   1  11       42.19       42.05      2.41 o 
  -4   1  11       27.40       26.87      2.22 o 
  -5   2  11       49.45       48.60      2.18 o 
  -4   2  11        3.96        3.99      0.71 o 
                                                 
